# Supplementary material for: Massive and rapid COVID-19 testing is feasible by extraction-free SARS-CoV-2 RT-PCR
Source: Nat Commun. 2020 Sep 23;11:4812. doi: 10.1038/s41467-020-18611-5 (PMC7511968; doi:10.1038/s41467-020-18611-5)
Supplement: Supplementary file 4 — Source Data [file 41467_2020_18611_MOESM4_ESM.xlsx]

## Sheet: Figure 2
Figure 2a. Dilution series of medium, Ct values.
Medium	Vol.Twist1to10	Twist.copies	Vol_H2O	Conc.Medium	Vol.Medium	Conc.Medium.Mixed.Sample	Conc.Medium.in.rxn	Ct.Rep1	Ct.Rep1	Mean
Eswab DX1	0.5	50000	0	1	9.5	0.95	0.475	ND	ND	NA
Eswab DX2	0.5	50000	1.5	1	8	0.8	0.4	44.3273	42.8761	43.6017
Eswab DX3	0.5	50000	2.5	1	7	0.7	0.35	37.0565	38.7071	37.8818
Eswab DX4	0.5	50000	3.5	1	6	0.6	0.3	25.5281	25.1105	25.3193
Eswab DX5	0.5	50000	4.5	1	5	0.5	0.25	24.15	24.382	24.266
Eswab DX6	0.5	50000	5.5	1	4	0.4	0.2	23.4719	23.4761	23.474
Eswab DX7	0.5	50000	6.5	1	3	0.3	0.15	23.182	23.1274	23.1547
Eswab DX8	0.5	50000	7.5	1	2	0.2	0.1	22.9575	22.8805	22.919
Eswab DX9	0.5	50000	8.5	1	1	0.1	0.05	22.9036	22.9322	22.9179
Eswab DX10	0.5	50000	8.5	0.1	1	0.1	0.05	23.3079	23.1927	23.2503
Eswab DX11	0.5	50000	9	0.1	0.5	0.05	0.025	23.1426	23.1505	23.1466
Eswab DX12	0.5	50000	8.5	0.01	1	0.1	0.05	23.0854	22.9709	23.0281
Trans Dx1	0.5	50000	0	1	9.5	0.95	0.475	25.4885	25.759	25.6238
Trans Dx2	0.5	50000	1.5	1	8	0.8	0.4	23.9838	23.9932	23.9885
Trans Dx3	0.5	50000	2.5	1	7	0.7	0.35	23.8712	23.8558	23.8635
Trans Dx4	0.5	50000	3.5	1	6	0.6	0.3	23.6124	23.7129	23.6626
Trans Dx5	0.5	50000	4.5	1	5	0.5	0.25	23.6498	23.7493	23.6996
Trans Dx6	0.5	50000	5.5	1	4	0.4	0.2	23.7997	23.792	23.7958
Trans Dx7	0.5	50000	6.5	1	3	0.3	0.15	23.9077	23.806	23.8569
Trans Dx8	0.5	50000	7.5	1	2	0.2	0.1	23.6288	23.5947	23.6117
Trans Dx9	0.5	50000	8.5	1	1	0.1	0.05	23.4064	23.3409	23.3737
Trans Dx10	0.5	50000	8.5	0.1	1	0.1	0.05	23.1997	23.1581	23.1789
Trans Dx11	0.5	50000	9	0.1	0.5	0.05	0.025	23.168	23.1683	23.1682
Trans Dx12	0.5	50000	8.5	0.01	1	0.1	0.05	23.2579	23.1514	23.2046
Viru Dx1	0.5	50000	0	1	9.5	0.95	0.475	24.2012	24.0254	24.1133
Viru Dx2	0.5	50000	1.5	1	8	0.8	0.4	23.5956	23.4525	23.5241
Viru Dx3	0.5	50000	2.5	1	7	0.7	0.35	23.5724	23.3659	23.4691
Viru Dx4	0.5	50000	3.5	1	6	0.6	0.3	23.1144	23.16	23.1372
Viru Dx5	0.5	50000	4.5	1	5	0.5	0.25	22.9674	22.922	22.9447
Viru Dx6	0.5	50000	5.5	1	4	0.4	0.2	22.8539	22.8635	22.8587
Viru Dx7	0.5	50000	6.5	1	3	0.3	0.15	22.7048	22.8113	22.758
Viru Dx8	0.5	50000	7.5	1	2	0.2	0.1	22.7116	22.7026	22.7071
Viru Dx9	0.5	50000	8.5	1	1	0.1	0.05	22.6235	22.6068	22.6151
Viru Dx10	0.5	50000	8.5	0.1	1	0.1	0.05	22.6768	22.6315	22.6542
Viru Dx11	0.5	50000	9	0.1	0.5	0.05	0.025	22.8423	22.8862	22.8642
Viru Dx12	0.5	50000	8.5	0.01	1	0.1	0.05	23.1908	22.7918	22.9913
Figure 2b. Positive and negative patient samples inactivated by buffer (ELB) or heat. Ct values.
Sample	Rep1.Ct	Rep2.Ct	Mean.Ct	Extraction.clinical.Ct
ELB1	ND	ND	ND	16.81
ELB2	ND	ND	ND	16.29
ELB3	ND	ND	ND	20.94
ELB4.neg	ND	ND	ND	ND
ELB5.neg	ND	ND	ND	ND
heat1	20.5777	20.9251	20.7514	16.81
heat2	22.121	22.183	22.152	16.29
heat3	27.4568	27.0782	27.2675	20.94
heat4.neg	ND	ND	ND	ND
heat5.neg	ND	ND	ND	ND
pos.elute	19.825	19.9158	19.8704	14.61
neg.elute	ND	ND	ND	ND
CDC	23.3688	23.2658	23.3173	NA
Figure 2d. Primer performance, Ct and delta Ct values.
Sample	Egene_clinic	RdRP_clinic	Egene_clinic.to.RdRP_clinic_diff	N1	RdRP	Egene	Egene.to.RdRP_diff	N1.to.RdRP_diff	41Y
a	29.79	29.96	-0.17	33.5103	37.1939	38.4664	1.2725	-3.68358	27.389
b	20.43	20.68	-0.25	24.3422	24.4195	32.6781	8.25863	-0.0772877	26.1698
c	27.67	28.43	-0.76	30.0426	30.6047	31.9354	1.33071	-0.562027	26.4032
d	17.19	17.68	-0.49	18.2318	18.2607	18.8442	0.583519	-0.0289364	27.7632
e	23.83	23.96	-0.13	25.4055	25.6744	26.8805	1.20613	-0.268934	31.8609
f	23.36	23.76	-0.4	26.8866	27.0024	31.9652	4.96279	-0.115814	36.2017
g	15.32	15.37	-0.05	17.1384	17.2839	18.2655	0.981653	-0.145426
h	17.08	18.18	-1.1	18.1021	18.3824	19.2064	0.824026	-0.280251
i	28.14	28.35	-0.21	31.7667	33.9995	33.434	-0.565544	-2.23281
j	22.43	22.74	-0.31	24.3048	24.8246	25.3657	0.541073	-0.519825
k	33.87	35.91	-2.04	35.3319	34.2937	39.6922	5.39851	1.0382
l
Figure 2e. Primer performance, Ct and delta Ct values.
Sample	N1	RdRP	Egene	Egene_dif	RdRP_dif	31T	42T	68Y
1	17.1384	17.2839	18.2655	1.12708	0.145426	28.0907	24.1276	19.6207
2	18.2318	18.2607	18.8442	0.612455	0.0289364	23.3455	20.586	17.6328
3	18.1021	18.3824	19.2064	1.10428	0.280251	23.1005	19.4415	17.844
4	24.3422	24.4195	32.6781	8.33592	0.0772877	24.5684	18.703	19.0574
5	24.3048	24.8246	25.3657	1.0609	0.519825	28.123	21.1169	22.6222
6	26.8866	27.0024	31.9652	5.0786	0.115814	31.5962	25.2129	27.0623
7	25.4055	25.6744	26.8805	1.47507	0.268934
8	30.0426	30.6047	31.9354	1.89274	0.562027
9	31.7667	33.9995	33.434	1.66727	2.23281
10	33.5103	37.1939	38.4664	4.95608	3.68358
11	35.3319	34.2937	39.6922	4.36032	-1.0382
Figure 2f-g. Dilution series of samples, Ct values.
Vol.sample	8T	48T	15T	87T	34T
10	25.5573	33.8224	27.1125	31.6027	22.2861
7	19.9203	27.2258	24.4849	20.8493	17.7234
4	19.175	27.3995	24.7888	19.8166	17.8923
1	19.7293	27.9437	26.3166	20.5124	18.24
0.1	22.6749	31.4114	30.6662	23.9214	21.6465
0.01	27.1182	35.3936	36.3706	28.8676	25.9989
Figure 2h-i. 85 freeze-thawn clinical samples, Ct values.
sample	Ct_Egene_clinic	Ct_RdRP_clinic	N1_hidRTPCR	RdrP_hidRTPCR	RNaseP_hidRTPCR
42	8.795	9.169	21.025	21.4412	28.6711
34	12.012	12.012	18.6257	18.597	28.9209
76	12.179	12.832	17.9639	18.5492	27.7152
8	13.446	13.446	19.7346	19.7748	34.9643
68	13.517	14.639	17.9061	18.1226	29.6905
87	14.614	14.955	21.159	21.468	25.8113
64	14.74	14.74	22.1367	28.3054	30.1382
11	15.751	15.751	28.7409	31.3849	24.9472
6	15.786	15.786	29.9259	34.0202	29.2092
31	17.059	17.059	24.5645	25.738	25.4555
28	17.337	17.337	24.1595	23.5923	32.231
85	17.447	17.546	36.1598	ND	27.6096
58	17.591	17.591	35.3429	33.4419	24.171
57	18.6	18.644	24.2848	24.5796	25.8353
53	18.745	18.745	29.1858	31.6403	29.9158
65	20.316	21.267	26.4027	26.8177	29.0131
50	20.367	20.367	27.8962	29.0026	28.069
78	20.901	12.646	16.3488	15.9934	29.5555
38	20.963	21.365	35.6359	37.3722	31.1362
15	20.965	20.965	25.1185	25.8336	30.791
48	21.755	21.755	28.5753	28.5547	29.7204
9	21.786	21.786	27.8051	27.7216	33.0084
41	21.956	22.504	28.8042	27.6085	24.5242
89	22.905	23.308	31.4564	32.7259	33.0636
54	23.887	23.887	28.1707	28.3054	29.9974
25	24.782	24.782	34.212	34.1904	28.596
63	24.804	24.804	41.5301	43.1256	33.0884
39	25.352	25.352	29.7172	29.8365	26.689
10	25.639	25.639	32.5258	34.602	31.2157
40	26.695	26.695	32.0727	33.9445	27.1533
82	26.827	27.31	37.9179	ND	36.715
55	27.386	27.386	36.2302	ND	29.3576
23	28.235	29.147	34.9339	33.8516	28.1332
24	28.235	32.598	ND	ND	26.5988
16	28.51	28.51	ND	ND	22.2665
12	30.619	30.619	35.9734	34.5925	28.8951
52	31.012	33.313	ND	37.4595	29.186
90	31.49	33.961	35.9963	ND	25.2448
32	31.845	31.845	31.159	ND	26.3492
43	32.093	32.769	36.9127	ND	30.4345
81	32.844	32.844	36.9809	ND	25.4046
75	33.151	33.531	37.2067	ND	26.4716
69	38.064	38.064	37.4671	ND	27.1689
30	ND	30.637	ND	ND	25.4678
62	ND	ND	21.068	22.3411	29.6097
27	ND	ND	21.6897	21.9288	33.2927
37	ND	ND	26.3963	26.7664	32.5005
7	ND	ND	ND	ND	25.4498
13	ND	ND	ND	ND	31.7866
14	ND	ND	ND	ND	30.9301
17	ND	ND	ND	ND	32.0901
18	ND	ND	ND	ND	31.1499
19	ND	ND	ND	ND	24.9212
20	ND	ND	ND	ND	28.0214
21	ND	ND	ND	ND	26.0911
22	ND	ND	ND	ND	26.4715
26	ND	ND	ND	ND	23.5368
29	ND	ND	ND	ND	26.3416
33	ND	ND	ND	ND	23.5654
35	ND	ND	ND	ND	29.1287
36	ND	ND	ND	ND	33.669
44	ND	ND	ND	ND	31.3507
45	ND	ND	ND	ND	26.2526
46	ND	ND	ND	ND	31.9487
47	ND	ND	ND	ND	29.8832
49	ND	ND	ND	ND	31.5063
51	ND	ND	ND	ND	29.3588
56	ND	ND	ND	ND	31.4353
59	ND	ND	ND	ND	ND
60	ND	ND	ND	ND	27.7818
61	ND	ND	ND	ND	28.9512
66	ND	ND	ND	ND	31.2226
67	ND	ND	ND	ND	20.2059
70	ND	ND	ND	ND	30.2922
71	ND	ND	ND	ND	32.8341
72	ND	ND	ND	ND	30.4148
73	ND	ND	ND	ND	30.9161
74	ND	ND	ND	ND	29.3877
77	ND	ND	ND	ND	33.6694
79	ND	ND	ND	ND	30.2293
80	ND	ND	ND	ND	28.0959
83	ND	ND	ND	ND	29.5495
84	ND	ND	ND	ND	28.7035
86	ND	ND	ND	ND	31.9103
88	ND	ND	ND	ND	23.0331
Figure 2j. Fresh versus freeze-thawn clinical samples, Ct values.
Sample	Egene_fresh	E_gene_freeze.thawn	RdRP_fresh	RdRP_freeze.thawn
12	34.73	ND	ND	ND
3	31.29	32.5	30	34.28
4	27.93	29.08	27.7	29.82
5	ND	ND	ND	ND
6	18.67	18.57	19.8	18.12
7	29.45	32.47	29.9	33.84
8	28	29.36	26.9	29.94
9	28.36	30.63	29.1	30.47
10	32.93	35.77	31.99	ND
11	17.89	17.45	18.21	17.35
12	22.33	24.14	21.69	23.46
13	23.14	26.05	22.54	25.17
14	35.21	ND	ND	33.94
15	19.19	23.33	20.99	22.59
16	19.73	26.62	21.33	26.32
17	ND	ND	ND	ND
18	ND	ND	ND	ND
19	ND	ND	ND	ND
20	ND	ND	ND	ND

## Sheet: Figure 3
Figure 3a. Optimization of heat-inactivation conditions, Ct values.
Sample	Temperature (°C)	Time (min)	Target	Ct
1	95	5	N1	33.3501
1	95	10	N1	35.9625
1	95	15	N1	35.6446
1	98	5	N1	33.8954
2	95	5	N1	32.6551
2	95	10	N1	32.5315
2	95	15	N1	31.8011
2	98	5	N1	32.1383
3	95	5	N1	34.9863
3	95	10	N1	ND
3	95	15	N1	36.0313
3	98	5	N1	35.9057
4	95	5	N1	ND
4	95	10	N1	35.956
4	95	15	N1	ND
4	98	5	N1	ND
5	95	5	N1	31.5447
5	95	10	N1	29.7428
5	95	15	N1	30.3072
5	98	5	N1	30.6154
6	95	5	N1	18.2893
6	95	10	N1	18.4238
6	95	15	N1	18.5451
6	98	5	N1	18.226
7	95	5	N1	23.5021
7	95	10	N1	23.6585
7	95	15	N1	23.4745
7	98	5	N1	23.2814
8	95	5	N1	13.1599
8	95	10	N1	13.8797
8	95	15	N1	13.6048
8	98	5	N1	13.2829
9	95	5	N1	35.9783
9	95	10	N1	ND
9	95	15	N1	36.9116
9	98	5	N1	ND
10	95	5	N1	25.3466
10	95	10	N1	25.302
10	95	15	N1	25.4712
10	98	5	N1	25.1814
11	95	5	N1	ND
11	95	10	N1	34.1788
11	95	15	N1	33.9402
11	98	5	N1	34.8684
12	95	5	N1	26.1825
12	95	10	N1	26.1327
12	95	15	N1	25.8624
12	98	5	N1	25.9379
13	95	5	N1	23.7396
13	95	10	N1	23.5275
13	95	15	N1	23.2911
13	98	5	N1	23.6089
14	95	5	N1	28.1064
14	95	10	N1	28.1785
14	95	15	N1	28.0523
14	98	5	N1	27.9053
15	95	5	N1	17.8772
15	95	10	N1	17.6124
15	95	15	N1	17.0592
15	98	5	N1	16.9413
16	95	5	N1	ND
16	95	10	N1	ND
16	95	15	N1	ND
16	98	5	N1	ND
8548	65	30	N1	17.0853
8548	95	5	N1	9.96945
8549	65	30	N1	36.1329
8549	95	5	N1	34.9809
8553	65	30	N1	36.9124
8553	95	5	N1	31.6435
8557	65	30	N1	ND
8557	95	5	N1	ND
8558	65	30	N1	19.6331
8558	95	5	N1	18.6601
8559	65	30	N1	29.6327
8559	95	5	N1	27.1311
8560	65	30	N1	22.6302
8560	95	5	N1	21.1084
8562	65	30	N1	18.6288
8562	95	5	N1	17.3168
8565	65	30	N1	ND
8565	95	5	N1	ND
8566	65	30	N1	33.0702
8566	95	5	N1	29.6536
8567	65	30	N1	31.7246
8567	95	5	N1	30.4624
8569	65	30	N1	24.7307
8569	95	5	N1	24.9966
8570	65	30	N1	ND
8570	95	5	N1	ND
8572	65	30	N1	28.0441
8572	95	5	N1	26.7096
8574	65	30	N1	37.467
8574	95	5	N1	30.6723
8575	65	30	N1	20.5868
8575	95	5	N1	20.1124
8576	65	30	N1	24.475
8576	95	5	N1	24.2781
8581	65	30	N1	36.8337
8581	95	5	N1	ND
8582	65	30	N1	ND
8582	95	5	N1	ND
8584	65	30	N1	23.5419
8584	95	5	N1	22.0754
8585	65	30	N1	32.6045
8585	95	5	N1	32.2436
8586	65	30	N1	32.081
8586	95	5	N1	31.4746
8591	65	30	N1	23.7145
8591	95	5	N1	22.0417
8591	95	5	N1	22.1531
8592	65	30	N1	25.3143
8592	95	5	N1	24.2304
PosCtrl_CDC	NA	NA	N1	22.8975
PosCtrl_CDC	NA	NA	N1	23.3924
PosCtrl_CDC	NA	NA	N1	23.0965
PosCtrl_CDC	NA	NA	N1	23.2067
PosCtrl_CDC	NA	NA	N1	22.698
PosCtrl_CDC	NA	NA	N1	22.7485
PosCtrl_CDC	NA	NA	N1	22.8194
PosCtrl_CDC	NA	NA	N1	22.989
PosCtrl_CDC	NA	NA	N1	23.0356
PosCtrl_CDC	NA	NA	N1	22.9808
Figure 3b-e. Optimization of reaction conditions, Ct values
Sample	Day	Temperature (°C)	EDTA (mM)	PVSA (µg/ml)	Mg2+	Ct
8548	0	65	0	0		17.0853
8548	0	95	0	0		9.96945
8548	0	95	0	150		11.5331
8548	0	95	0	300		11.5657
8548	0	95	0	400		12.1609
8548	0	95	1	0	+	10.9947
8548	0	95	1	0		10.8683
8548	0	95	1	300	+	12.4782
8548	0	95	1	300		12.6702
8548	0	95	10	0	+	11.6996
8548	0	95	10	0		11.6163
8548	0	95	10	300	+	13.845
8548	0	95	10	300		14.2704
8548	1	65	0	0		17.527
8548	1	95	0	0		10.8726
8548	1	95	0	150		13.4339
8548	1	95	0	300		13.6405
8548	1	95	0	400		14.1751
8548	1	95	1	0	+	11.5543
8548	1	95	1	0		11.4348
8548	1	95	1	300	+	14.2928
8548	1	95	1	300		14.3022
8548	1	95	10	0	+	12.5642
8548	1	95	10	0		12.4587
8548	1	95	10	300	+	14.7352
8548	1	95	10	300		14.5722
8548	4	65	0	0		18.8441
8548	4	95	0	0		12.4481
8548	4	95	0	150		13.7179
8548	4	95	0	300		14.4781
8548	4	95	0	400		15.651
8548	4	95	1	0	+	12.6277
8548	4	95	1	0		11.802
8548	4	95	1	300	+	14.7429
8548	4	95	1	300		13.6129
8548	4	95	10	0	+	13.8947
8548	4	95	10	0		13.9601
8548	4	95	10	300	+	14.0539
8548	4	95	10	300		13.8787
8548	7	65	0	0		20.455
8548	7	95	0	0		15.3852
8548	7	95	0	150		15.5391
8548	7	95	0	300		16.0004
8548	7	95	0	400		16.39
8548	7	95	1	0	+	13.9015
8548	7	95	1	0		13.9029
8548	7	95	1	300	+	17.1466
8548	7	95	1	300		15.5751
8548	7	95	10	0	+	15.862
8548	7	95	10	0		16.4138
8548	7	95	10	300	+	15.7567
8548	7	95	10	300		15.2475
8549	0	65	0	0		36.1329
8549	0	95	0	0		34.9809
8549	0	95	0	150		ND
8549	0	95	0	300		ND
8549	0	95	0	400		ND
8549	0	95	1	0	+	ND
8549	0	95	1	0		ND
8549	0	95	1	300	+	38.9096
8549	0	95	1	300		ND
8549	0	95	10	0	+	ND
8549	0	95	10	0		ND
8549	0	95	10	300	+	ND
8549	0	95	10	300		ND
8549	1	65	0	0		ND
8549	1	95	0	0		ND
8549	1	95	0	150		ND
8549	1	95	0	300		ND
8549	1	95	0	400		ND
8549	1	95	1	0	+	ND
8549	1	95	1	0		37.1697
8549	1	95	1	300	+	ND
8549	1	95	1	300		ND
8549	1	95	10	0	+	ND
8549	1	95	10	0		ND
8549	1	95	10	300	+	ND
8549	1	95	10	300		ND
8549	4	65	0	0		ND
8549	4	95	0	0		ND
8549	4	95	0	150		37.2383
8549	4	95	0	300		ND
8549	4	95	0	400		43.4978
8549	4	95	1	0	+	ND
8549	4	95	1	0		ND
8549	4	95	1	300	+	ND
8549	4	95	1	300		ND
8549	4	95	10	0	+	ND
8549	4	95	10	0		ND
8549	4	95	10	300	+	ND
8549	4	95	10	300		39.9549
8549	7	65	0	0		ND
8549	7	95	0	0		ND
8549	7	95	0	150		ND
8549	7	95	0	300		ND
8549	7	95	0	400		ND
8549	7	95	1	0	+	ND
8549	7	95	1	0		ND
8549	7	95	1	300	+	ND
8549	7	95	1	300		ND
8549	7	95	10	0	+	ND
8549	7	95	10	0		ND
8549	7	95	10	300	+	ND
8549	7	95	10	300		ND
8553	0	65	0	0		36.9124
8553	0	95	0	0		31.6435
8553	0	95	0	150		30.8844
8553	0	95	0	300		33.6718
8553	0	95	0	400		35.203
8553	0	95	1	0	+	35.692
8553	0	95	1	0		34.6351
8553	0	95	1	300	+	34.3412
8553	0	95	1	300		33.6767
8553	0	95	10	0	+	33.9886
8553	0	95	10	0		32.4283
8553	0	95	10	300	+	35.0988
8553	0	95	10	300		34.7878
8553	1	65	0	0		37.7681
8553	1	95	0	0		35.4583
8553	1	95	0	150		33.2793
8553	1	95	0	300		35.1848
8553	1	95	0	400		35.8725
8553	1	95	1	0	+	36.701
8553	1	95	1	0		36.0876
8553	1	95	1	300	+	35.2668
8553	1	95	1	300		33.9905
8553	1	95	10	0	+	34.7232
8553	1	95	10	0		34.6391
8553	1	95	10	300	+	34.8583
8553	1	95	10	300		34.8465
8553	4	65	0	0		37.3873
8553	4	95	0	0		36.8401
8553	4	95	0	150		32.5462
8553	4	95	0	300		33.6233
8553	4	95	0	400		36.2792
8553	4	95	1	0	+	36.9761
8553	4	95	1	0		37.1958
8553	4	95	1	300	+	34.4412
8553	4	95	1	300		34.1277
8553	4	95	10	0	+	36.2196
8553	4	95	10	0		34.6049
8553	4	95	10	300	+	36.1511
8553	4	95	10	300		34.4771
8553	7	65	0	0		42.1086
8553	7	95	0	0		37.1876
8553	7	95	0	150		33.1993
8553	7	95	0	300		35.4756
8553	7	95	0	400		37.3193
8553	7	95	1	0	+	39.9483
8553	7	95	1	0		37.9816
8553	7	95	1	300	+	35.262
8553	7	95	1	300		35.0358
8553	7	95	10	0	+	37.5113
8553	7	95	10	0		35.3885
8553	7	95	10	300	+	35.6602
8553	7	95	10	300		34.1902
8557	0	65	0	0		ND
8557	0	95	0	0		ND
8557	0	95	0	150		ND
8557	0	95	0	300		ND
8557	0	95	0	400		ND
8557	0	95	1	0	+	ND
8557	0	95	1	0		ND
8557	0	95	1	300	+	ND
8557	0	95	1	300		ND
8557	0	95	10	0	+	ND
8557	0	95	10	0		ND
8557	0	95	10	300	+	ND
8557	0	95	10	300		ND
8558	0	65	0	0		19.6331
8558	0	95	0	0		18.6601
8558	0	95	0	150		18.3786
8558	0	95	0	300		19.1482
8558	0	95	0	400		20.697
8558	0	95	1	0	+	19.0512
8558	0	95	1	0		18.9057
8558	0	95	1	300	+	19.1115
8558	0	95	1	300		19.148
8558	0	95	10	0	+	18.2275
8558	0	95	10	0		18.2056
8558	0	95	10	300	+	19.3277
8558	0	95	10	300		19.3789
8558	1	65	0	0		19.729
8558	1	95	0	0		18.3914
8558	1	95	0	150		18.2272
8558	1	95	0	300		19.1231
8558	1	95	0	400		20.4171
8558	1	95	1	0	+	19.2139
8558	1	95	1	0		18.8202
8558	1	95	1	300	+	19.5613
8558	1	95	1	300		19.0876
8558	1	95	10	0	+	18.2364
8558	1	95	10	0		18.1528
8558	1	95	10	300	+	19.6175
8558	1	95	10	300		19.3563
8558	4	65	0	0		19.7033
8558	4	95	0	0		18.6329
8558	4	95	0	150		18.2654
8558	4	95	0	300		18.9693
8558	4	95	0	400		20.6783
8558	4	95	1	0	+	19.3552
8558	4	95	1	0		18.8654
8558	4	95	1	300	+	19.4665
8558	4	95	1	300		19.3251
8558	4	95	10	0	+	18.4593
8558	4	95	10	0		18.3305
8558	4	95	10	300	+	19.4103
8558	4	95	10	300		19.0276
8558	7	65	0	0		20.6066
8558	7	95	0	0		19.0861
8558	7	95	0	150		18.6839
8558	7	95	0	300		19.3281
8558	7	95	0	400		20.4791
8558	7	95	1	0	+	20.2824
8558	7	95	1	0		19.2607
8558	7	95	1	300	+	20.1622
8558	7	95	1	300		20.1867
8558	7	95	10	0	+	20.254
8558	7	95	10	0		18.2802
8558	7	95	10	300	+	20.0987
8558	7	95	10	300		19.1135
8559	0	65	0	0		29.6327
8559	0	95	0	0		27.1311
8559	0	95	0	150		25.6544
8559	0	95	0	300		26.7585
8559	0	95	0	400		28.5
8559	0	95	1	0	+	29.3006
8559	0	95	1	0		28.9436
8559	0	95	1	300	+	26.8382
8559	0	95	1	300		26.8752
8559	0	95	10	0	+	28.4898
8559	0	95	10	0		28.1655
8559	0	95	10	300	+	26.986
8559	0	95	10	300		26.8435
8559	1	65	0	0		29.7462
8559	1	95	0	0		27.7879
8559	1	95	0	150		25.7473
8559	1	95	0	300		26.9429
8559	1	95	0	400		28.9266
8559	1	95	1	0	+	29.4865
8559	1	95	1	0		29.5825
8559	1	95	1	300	+	27.2698
8559	1	95	1	300		27.1222
8559	1	95	10	0	+	28.6838
8559	1	95	10	0		28.6434
8559	1	95	10	300	+	27.2787
8559	1	95	10	300		27.2879
8559	4	65	0	0		29.4874
8559	4	95	0	0		28.2022
8559	4	95	0	150		25.809
8559	4	95	0	300		26.7874
8559	4	95	0	400		28.5913
8559	4	95	1	0	+	29.7056
8559	4	95	1	0		29.9957
8559	4	95	1	300	+	27.3321
8559	4	95	1	300		27.0232
8559	4	95	10	0	+	28.4472
8559	4	95	10	0		29.3612
8559	4	95	10	300	+	27.2459
8559	4	95	10	300		26.6376
8559	7	65	0	0		30.9824
8559	7	95	0	0		29.8363
8559	7	95	0	150		26.5823
8559	7	95	0	300		27.8556
8559	7	95	0	400		30.1579
8559	7	95	1	0	+	30.3778
8559	7	95	1	0		30.2786
8559	7	95	1	300	+	27.9711
8559	7	95	1	300		29.182
8559	7	95	10	0	+	29.6013
8559	7	95	10	0		28.7061
8559	7	95	10	300	+	27.7459
8559	7	95	10	300		28.0341
8560	0	65	0	0		22.6302
8560	0	95	0	0		21.1084
8560	0	95	0	150		18.7218
8560	0	95	0	300		19.5649
8560	0	95	0	400		20.7277
8560	0	95	1	0	+	22.7162
8560	0	95	1	0		22.5628
8560	0	95	1	300	+	20.15
8560	0	95	1	300		19.6148
8560	0	95	10	0	+	20.833
8560	0	95	10	0		21.8854
8560	0	95	10	300	+	19.9343
8560	0	95	10	300		20.0456
8560	1	65	0	0		22.2546
8560	1	95	0	0		20.6051
8560	1	95	0	150		19.0337
8560	1	95	0	300		19.8127
8560	1	95	0	400		20.9997
8560	1	95	1	0	+	21.5632
8560	1	95	1	0		22.3711
8560	1	95	1	300	+	20.4374
8560	1	95	1	300		19.9738
8560	1	95	10	0	+	21.3753
8560	1	95	10	0		21.6638
8560	1	95	10	300	+	20.3111
8560	1	95	10	300		20.1648
8560	4	65	0	0		22.3683
8560	4	95	0	0		21.0453
8560	4	95	0	150		19.1797
8560	4	95	0	300		19.9078
8560	4	95	0	400		20.9224
8560	4	95	1	0	+	22.5407
8560	4	95	1	0		22.2892
8560	4	95	1	300	+	20.3525
8560	4	95	1	300		19.8745
8560	4	95	10	0	+	22.1549
8560	4	95	10	0		21.7766
8560	4	95	10	300	+	20.2506
8560	4	95	10	300		19.974
8560	7	65	0	0		24.7219
8560	7	95	0	0		22.4976
8560	7	95	0	150		20.7903
8560	7	95	0	300		21.747
8560	7	95	0	400		22.7532
8560	7	95	1	0	+	23.1083
8560	7	95	1	0		23.8488
8560	7	95	1	300	+	20.6526
8560	7	95	1	300		21.9877
8560	7	95	10	0	+	23.2031
8560	7	95	10	0		23.4101
8560	7	95	10	300	+	21.7067
8560	7	95	10	300		21.3572
8562	0	65	0	0		18.6288
8562	0	95	0	0		17.3168
8562	0	95	0	150		16.9368
8562	0	95	0	300		18.3341
8562	0	95	0	400		19.4932
8562	0	95	1	0	+	18.3715
8562	0	95	1	0		17.6663
8562	0	95	1	300	+	18.2535
8562	0	95	1	300		18.5599
8562	0	95	10	0	+	17.8526
8562	0	95	10	0		17.7236
8562	0	95	10	300	+	18.0868
8562	0	95	10	300		18.4939
8562	1	65	0	0		18.3131
8562	1	95	0	0		17.4506
8562	1	95	0	150		17.4195
8562	1	95	0	300		18.2778
8562	1	95	0	400		19.4495
8562	1	95	1	0	+	17.8197
8562	1	95	1	0		17.8854
8562	1	95	1	300	+	18.5434
8562	1	95	1	300		18.4097
8562	1	95	10	0	+	17.5271
8562	1	95	10	0		17.6352
8562	1	95	10	300	+	18.5909
8562	1	95	10	300		18.3422
8562	4	65	0	0		18.5053
8562	4	95	0	0		17.6427
8562	4	95	0	150		17.3774
8562	4	95	0	300		18.2949
8562	4	95	0	400		19.3643
8562	4	95	1	0	+	18.4247
8562	4	95	1	0		18.0417
8562	4	95	1	300	+	18.5705
8562	4	95	1	300		18.337
8562	4	95	10	0	+	18.1096
8562	4	95	10	0		17.7431
8562	4	95	10	300	+	18.7238
8562	4	95	10	300		18.3659
8562	7	65	0	0		20.1997
8562	7	95	0	0		18.6344
8562	7	95	0	150		17.9835
8562	7	95	0	300		18.9836
8562	7	95	0	400		20.3122
8562	7	95	1	0	+	18.6728
8562	7	95	1	0		18.8956
8562	7	95	1	300	+	18.8036
8562	7	95	1	300		19.2069
8562	7	95	10	0	+	18.1807
8562	7	95	10	0		18.3904
8562	7	95	10	300	+	19.2522
8562	7	95	10	300		18.5125
8565	0	65	0	0		ND
8565	0	95	0	0		ND
8565	0	95	0	150		ND
8565	0	95	0	300		ND
8565	0	95	0	400		ND
8565	0	95	1	0	+	ND
8565	0	95	1	0		ND
8565	0	95	1	300	+	ND
8565	0	95	1	300		ND
8565	0	95	10	0	+	ND
8565	0	95	10	0		ND
8565	0	95	10	300	+	ND
8565	0	95	10	300		ND
8566	0	65	0	0		33.0702
8566	0	95	0	0		29.6536
8566	0	95	0	150		27.9126
8566	0	95	0	300		29.4203
8566	0	95	0	400		31.1413
8566	0	95	1	0	+	33.9003
8566	0	95	1	0		32.4836
8566	0	95	1	300	+	31.3972
8566	0	95	1	300		29.0469
8566	0	95	10	0	+	32.5004
8566	0	95	10	0		31.4941
8566	0	95	10	300	+	32.0371
8566	0	95	10	300		29.283
8566	1	65	0	0		32.8673
8566	1	95	0	0		30.5068
8566	1	95	0	150		28.3011
8566	1	95	0	300		29.6355
8566	1	95	0	400		31.333
8566	1	95	1	0	+	33.3381
8566	1	95	1	0		33.1403
8566	1	95	1	300	+	29.8237
8566	1	95	1	300		29.391
8566	1	95	10	0	+	31.9803
8566	1	95	10	0		31.7775
8566	1	95	10	300	+	30.6351
8566	1	95	10	300		30.0029
8566	4	65	0	0		33.7893
8566	4	95	0	0		31.7751
8566	4	95	0	150		28.1183
8566	4	95	0	300		29.4597
8566	4	95	0	400		30.5627
8566	4	95	1	0	+	33.6302
8566	4	95	1	0		32.8033
8566	4	95	1	300	+	29.9761
8566	4	95	1	300		29.6474
8566	4	95	10	0	+	32.6716
8566	4	95	10	0		31.3231
8566	4	95	10	300	+	29.7618
8566	4	95	10	300		29.5147
8566	7	65	0	0		34.3482
8566	7	95	0	0		33.8562
8566	7	95	0	150		30.1843
8566	7	95	0	300		31.1879
8566	7	95	0	400		32.5262
8566	7	95	1	0	+	34.7589
8566	7	95	1	0		34.7229
8566	7	95	1	300	+	30.885
8566	7	95	1	300		31.5166
8566	7	95	10	0	+	33.8549
8566	7	95	10	0		32.9394
8566	7	95	10	300	+	31.8309
8566	7	95	10	300		30.3654
8567	0	65	0	0		31.7246
8567	0	95	0	0		30.4624
8567	0	95	0	150		29.5056
8567	0	95	0	300		31.1806
8567	0	95	0	400		34.0413
8567	0	95	1	0	+	32.7132
8567	0	95	1	0		31.6538
8567	0	95	1	300	+	33.0208
8567	0	95	1	300		30.7751
8567	0	95	10	0	+	31.3279
8567	0	95	10	0		30.0791
8567	0	95	10	300	+	34.0625
8567	0	95	10	300		32.3409
8567	1	65	0	0		31.4804
8567	1	95	0	0		30.7978
8567	1	95	0	150		29.7758
8567	1	95	0	300		31.3524
8567	1	95	0	400		32.8401
8567	1	95	1	0	+	30.9442
8567	1	95	1	0		30.6175
8567	1	95	1	300	+	32.6063
8567	1	95	1	300		31.0488
8567	1	95	10	0	+	30.6189
8567	1	95	10	0		30.0499
8567	1	95	10	300	+	33.8927
8567	1	95	10	300		31.636
8567	4	65	0	0		31.5596
8567	4	95	0	0		30.8632
8567	4	95	0	150		30.0762
8567	4	95	0	300		31.4435
8567	4	95	0	400		33.9442
8567	4	95	1	0	+	31.6659
8567	4	95	1	0		31.7766
8567	4	95	1	300	+	31.1205
8567	4	95	1	300		31.27
8567	4	95	10	0	+	31.0525
8567	4	95	10	0		30.2754
8567	4	95	10	300	+	32.5723
8567	4	95	10	300		31.6252
8567	7	65	0	0		34.8575
8567	7	95	0	0		32.1927
8567	7	95	0	150		32.1241
8567	7	95	0	300		33.2021
8567	7	95	0	400		35.2776
8567	7	95	1	0	+	31.9759
8567	7	95	1	0		33.2588
8567	7	95	1	300	+	32.3408
8567	7	95	1	300		32.9657
8567	7	95	10	0	+	31.138
8567	7	95	10	0		31.3786
8567	7	95	10	300	+	33.7026
8567	7	95	10	300		32.9574
8569	0	65	0	0		24.7307
8569	0	95	0	0		24.9966
8569	0	95	0	150		22.7872
8569	0	95	0	300		24.425
8569	0	95	0	400		26.3571
8569	0	95	1	0	+	26.3846
8569	0	95	1	0		25.808
8569	0	95	1	300	+	24.5302
8569	0	95	1	300		24.2711
8569	0	95	10	0	+	25.3518
8569	0	95	10	0		25.1825
8569	0	95	10	300	+	23.9572
8569	0	95	10	300		24.2143
8569	1	65	0	0		24.842
8569	1	95	0	0		24.0669
8569	1	95	0	150		22.0498
8569	1	95	0	300		23.423
8569	1	95	0	400		25.2825
8569	1	95	1	0	+	25.2304
8569	1	95	1	0		25.072
8569	1	95	1	300	+	23.7903
8569	1	95	1	300		23.2321
8569	1	95	10	0	+	24.4558
8569	1	95	10	0		24.5023
8569	1	95	10	300	+	24.0885
8569	1	95	10	300		23.4156
8569	4	65	0	0		25.1355
8569	4	95	0	0		25.0001
8569	4	95	0	150		22.3766
8569	4	95	0	300		23.2709
8569	4	95	0	400		24.9013
8569	4	95	1	0	+	25.4197
8569	4	95	1	0		25.5666
8569	4	95	1	300	+	23.5304
8569	4	95	1	300		23.176
8569	4	95	10	0	+	25.0337
8569	4	95	10	0		25.0786
8569	4	95	10	300	+	23.4503
8569	4	95	10	300		23.0546
8569	7	65	0	0		26.7562
8569	7	95	0	0		25.5377
8569	7	95	0	150		23.24
8569	7	95	0	300		24.3594
8569	7	95	0	400		25.6865
8569	7	95	1	0	+	25.9165
8569	7	95	1	0		26.2487
8569	7	95	1	300	+	24.1786
8569	7	95	1	300		24.3191
8569	7	95	10	0	+	25.4296
8569	7	95	10	0		25.4623
8569	7	95	10	300	+	24.7211
8569	7	95	10	300		23.9518
8570	0	65	0	0		ND
8570	0	95	0	0		ND
8570	0	95	0	150		ND
8570	0	95	0	300		ND
8570	0	95	0	400		ND
8570	0	95	1	0	+	ND
8570	0	95	1	0		ND
8570	0	95	1	300	+	ND
8570	0	95	1	300		ND
8570	0	95	10	0	+	ND
8570	0	95	10	0		ND
8570	0	95	10	300	+	ND
8570	0	95	10	300		ND
8572	0	65	0	0		28.0441
8572	0	95	0	0		26.7096
8572	0	95	0	150		25.2113
8572	0	95	0	300		27.0422
8572	0	95	0	400		30.3495
8572	0	95	1	0	+	27.0404
8572	0	95	1	0		26.1675
8572	0	95	1	300	+	27.6467
8572	0	95	1	300		27.154
8572	0	95	10	0	+	27.5099
8572	0	95	10	0		27.0748
8572	0	95	10	300	+	28.524
8572	0	95	10	300		28.4464
8572	1	65	0	0		27.7182
8572	1	95	0	0		27.0229
8572	1	95	0	150		25.2503
8572	1	95	0	300		27.366
8572	1	95	0	400		29.3676
8572	1	95	1	0	+	26.2815
8572	1	95	1	0		26.9073
8572	1	95	1	300	+	27.4028
8572	1	95	1	300		26.8666
8572	1	95	10	0	+	27.0383
8572	1	95	10	0		27.0783
8572	1	95	10	300	+	27.7756
8572	1	95	10	300		28.1577
8572	4	65	0	0		28.5776
8572	4	95	0	0		26.5013
8572	4	95	0	150		24.7021
8572	4	95	0	300		26.1926
8572	4	95	0	400		28.7473
8572	4	95	1	0	+	27.6213
8572	4	95	1	0		26.5613
8572	4	95	1	300	+	27.5871
8572	4	95	1	300		26.2726
8572	4	95	10	0	+	27.2626
8572	4	95	10	0		26.5492
8572	4	95	10	300	+	26.246
8572	4	95	10	300		26.6223
8572	7	65	0	0		29.3867
8572	7	95	0	0		28.4895
8572	7	95	0	150		26.2451
8572	7	95	0	300		27.8997
8572	7	95	0	400		28.9318
8572	7	95	1	0	+	28.1571
8572	7	95	1	0		28.6716
8572	7	95	1	300	+	28.5253
8572	7	95	1	300		28.4186
8572	7	95	10	0	+	27.492
8572	7	95	10	0		28.1747
8572	7	95	10	300	+	27.7972
8572	7	95	10	300		27.8701
8574	0	65	0	0		37.467
8574	0	95	0	0		30.6723
8574	0	95	0	150		30.5582
8574	0	95	0	300		33.9806
8574	0	95	0	400		39.6174
8574	0	95	1	0	+	30.7379
8574	0	95	1	0		30.2438
8574	0	95	1	300	+	38.1364
8574	0	95	1	300		36.4829
8574	0	95	10	0	+	32.2054
8574	0	95	10	0		31.8277
8574	0	95	10	300	+	ND
8574	0	95	10	300		43.4455
8574	1	65	0	0		ND
8574	1	95	0	0		31.5012
8574	1	95	0	150		33.2512
8574	1	95	0	300		38.2724
8574	1	95	0	400		41.2993
8574	1	95	1	0	+	33.9353
8574	1	95	1	0		36.3876
8574	1	95	1	300	+	37.2661
8574	1	95	1	300		38.2066
8574	1	95	10	0	+	36.3733
8574	1	95	10	0		ND
8574	1	95	10	300	+	ND
8574	1	95	10	300		ND
8574	4	65	0	0		ND
8574	4	95	0	0		35.1038
8574	4	95	0	150		ND
8574	4	95	0	300		ND
8574	4	95	0	400		ND
8574	4	95	1	0	+	ND
8574	4	95	1	0		ND
8574	4	95	1	300	+	ND
8574	4	95	1	300		ND
8574	4	95	10	0	+	ND
8574	4	95	10	0		ND
8574	4	95	10	300	+	ND
8574	4	95	10	300		ND
8574	7	65	0	0		ND
8574	7	95	0	0		36.0519
8574	7	95	0	150		ND
8574	7	95	0	300		ND
8574	7	95	0	400		ND
8574	7	95	1	0	+	ND
8574	7	95	1	0		ND
8574	7	95	1	300	+	ND
8574	7	95	1	300		ND
8574	7	95	10	0	+	ND
8574	7	95	10	0		ND
8574	7	95	10	300	+	ND
8574	7	95	10	300		ND
8575	0	65	0	0		20.5868
8575	0	95	0	0		20.1124
8575	0	95	0	150		20.2715
8575	0	95	0	300		21.376
8575	0	95	0	400		23.5152
8575	0	95	1	0	+	21.1143
8575	0	95	1	0		20.1677
8575	0	95	1	300	+	21.696
8575	0	95	1	300		21.2618
8575	0	95	10	0	+	20.5573
8575	0	95	10	0		20.1385
8575	0	95	10	300	+	22.1491
8575	0	95	10	300		21.674
8575	1	65	0	0		20.3332
8575	1	95	0	0		19.9207
8575	1	95	0	150		20.4102
8575	1	95	0	300		21.3106
8575	1	95	0	400		23.5446
8575	1	95	1	0	+	20.1
8575	1	95	1	0		20.1614
8575	1	95	1	300	+	21.6303
8575	1	95	1	300		21.3395
8575	1	95	10	0	+	19.8017
8575	1	95	10	0		19.9228
8575	1	95	10	300	+	21.8259
8575	1	95	10	300		21.7325
8575	4	65	0	0		20.5109
8575	4	95	0	0		20.1558
8575	4	95	0	150		20.3102
8575	4	95	0	300		21.2972
8575	4	95	0	400		22.9159
8575	4	95	1	0	+	20.554
8575	4	95	1	0		20.2591
8575	4	95	1	300	+	21.3011
8575	4	95	1	300		21.4442
8575	4	95	10	0	+	20.2611
8575	4	95	10	0		20.0515
8575	4	95	10	300	+	21.69
8575	4	95	10	300		21.8182
8575	7	65	0	0		21.7763
8575	7	95	0	0		20.6816
8575	7	95	0	150		20.8571
8575	7	95	0	300		21.9042
8575	7	95	0	400		24.2844
8575	7	95	1	0	+	20.8641
8575	7	95	1	0		21.0844
8575	7	95	1	300	+	21.5022
8575	7	95	1	300		22.2339
8575	7	95	10	0	+	20.7805
8575	7	95	10	0		20.6877
8575	7	95	10	300	+	22.5274
8575	7	95	10	300		21.7642
8576	0	65	0	0		24.475
8576	0	95	0	0		24.2781
8576	0	95	0	150		23.2115
8576	0	95	0	300		24.4098
8576	0	95	0	400		26.3307
8576	0	95	1	0	+	25.1816
8576	0	95	1	0		24.5983
8576	0	95	1	300	+	24.9027
8576	0	95	1	300		24.5717
8576	0	95	10	0	+	24.5182
8576	0	95	10	0		24.4315
8576	0	95	10	300	+	25.8082
8576	0	95	10	300		24.743
8576	1	65	0	0		24.2104
8576	1	95	0	0		23.5654
8576	1	95	0	150		22.7733
8576	1	95	0	300		23.8135
8576	1	95	0	400		26.0922
8576	1	95	1	0	+	24.0047
8576	1	95	1	0		23.9051
8576	1	95	1	300	+	24.687
8576	1	95	1	300		24.1624
8576	1	95	10	0	+	23.5507
8576	1	95	10	0		23.3662
8576	1	95	10	300	+	24.8086
8576	1	95	10	300		24.811
8576	4	65	0	0		24.2973
8576	4	95	0	0		23.5623
8576	4	95	0	150		22.9644
8576	4	95	0	300		23.7589
8576	4	95	0	400		25.32
8576	4	95	1	0	+	24.4951
8576	4	95	1	0		23.9685
8576	4	95	1	300	+	24.276
8576	4	95	1	300		23.9182
8576	4	95	10	0	+	23.7495
8576	4	95	10	0		23.1865
8576	4	95	10	300	+	24.0433
8576	4	95	10	300		24.1649
8576	7	65	0	0		26.7192
8576	7	95	0	0		24.9776
8576	7	95	0	150		23.643
8576	7	95	0	300		24.919
8576	7	95	0	400		26.3573
8576	7	95	1	0	+	25.2971
8576	7	95	1	0		25.4022
8576	7	95	1	300	+	24.6219
8576	7	95	1	300		25.2374
8576	7	95	10	0	+	24.146
8576	7	95	10	0		23.9609
8576	7	95	10	300	+	25.4014
8576	7	95	10	300		24.4046
8581	0	65	0	0		36.8337
8581	0	95	0	0		ND
8581	0	95	0	150		35.5923
8581	0	95	0	300		37.6022
8581	0	95	0	400		41.0146
8581	0	95	1	0	+	34.2076
8581	0	95	1	0		35.6871
8581	0	95	1	300	+	37.7743
8581	0	95	1	300		38.7684
8581	0	95	10	0	+	34.8457
8581	0	95	10	0		34.0216
8581	0	95	10	300	+	39.7529
8581	0	95	10	300		38.0813
8581	1	65	0	0		36.2603
8581	1	95	0	0		34.3477
8581	1	95	0	150		36.3846
8581	1	95	0	300		38.2719
8581	1	95	0	400		43.8229
8581	1	95	1	0	+	35.0792
8581	1	95	1	0		36.3585
8581	1	95	1	300	+	39.6462
8581	1	95	1	300		ND
8581	1	95	10	0	+	37.2505
8581	1	95	10	0		34.3736
8581	1	95	10	300	+	40.1044
8581	1	95	10	300		ND
8581	4	65	0	0		34.4168
8581	4	95	0	0		35.4205
8581	4	95	0	150		32.7299
8581	4	95	0	300		36.2187
8581	4	95	0	400		37.1448
8581	4	95	1	0	+	ND
8581	4	95	1	0		34.2049
8581	4	95	1	300	+	35.7941
8581	4	95	1	300		38.2322
8581	4	95	10	0	+	32.6372
8581	4	95	10	0		35.5828
8581	4	95	10	300	+	35.8833
8581	4	95	10	300		36.277
8581	7	65	0	0		37.0948
8581	7	95	0	0		ND
8581	7	95	0	150		36.99
8581	7	95	0	300		37.7606
8581	7	95	0	400		39.3016
8581	7	95	1	0	+	ND
8581	7	95	1	0		ND
8581	7	95	1	300	+	40.2839
8581	7	95	1	300		36.0486
8581	7	95	10	0	+	34.2818
8581	7	95	10	0		35.3356
8581	7	95	10	300	+	38.7841
8581	7	95	10	300		38.8962
8582	0	65	0	0		ND
8582	0	95	0	0		ND
8582	0	95	0	150		ND
8582	0	95	0	300		ND
8582	0	95	0	400		ND
8582	0	95	1	0	+	ND
8582	0	95	1	0		ND
8582	0	95	1	300	+	ND
8582	0	95	1	300		ND
8582	0	95	10	0	+	ND
8582	0	95	10	0		ND
8582	0	95	10	300	+	ND
8582	0	95	10	300		ND
8582	1	65	0	0		ND
8582	1	95	0	0		ND
8582	1	95	0	150		ND
8582	1	95	0	300		ND
8582	1	95	0	400		ND
8582	1	95	1	0	+	ND
8582	1	95	1	0		ND
8582	1	95	1	300	+	ND
8582	1	95	1	300		ND
8582	1	95	10	0	+	ND
8582	1	95	10	0		ND
8582	1	95	10	300	+	ND
8582	1	95	10	300		ND
8582	4	65	0	0		ND
8582	4	95	0	0		ND
8582	4	95	0	150		ND
8582	4	95	0	300		ND
8582	4	95	0	400		ND
8582	4	95	1	0	+	ND
8582	4	95	1	0		ND
8582	4	95	1	300	+	ND
8582	4	95	1	300		ND
8582	4	95	10	0	+	ND
8582	4	95	10	0		ND
8582	4	95	10	300	+	ND
8582	4	95	10	300		ND
8582	7	65	0	0		ND
8582	7	95	0	0		ND
8582	7	95	0	150		ND
8582	7	95	0	300		ND
8582	7	95	0	400		ND
8582	7	95	1	0	+	ND
8582	7	95	1	0		ND
8582	7	95	1	300	+	ND
8582	7	95	1	300		ND
8582	7	95	10	0	+	ND
8582	7	95	10	0		ND
8582	7	95	10	300	+	ND
8582	7	95	10	300		ND
8584	0	65	0	0		23.5419
8584	0	95	0	0		22.0754
8584	0	95	0	150		22.5891
8584	0	95	0	300		23.6018
8584	0	95	0	400		25.8621
8584	0	95	1	0	+	23.4763
8584	0	95	1	0		23.0068
8584	0	95	1	300	+	24.1849
8584	0	95	1	300		23.7524
8584	0	95	10	0	+	23.4521
8584	0	95	10	0		23.45
8584	0	95	10	300	+	24.3533
8584	0	95	10	300		24.4027
8584	1	65	0	0		23.4827
8584	1	95	0	0		21.9259
8584	1	95	0	150		22.7394
8584	1	95	0	300		23.8284
8584	1	95	0	400		26.1833
8584	1	95	1	0	+	23.269
8584	1	95	1	0		23.0455
8584	1	95	1	300	+	24.1955
8584	1	95	1	300		23.8211
8584	1	95	10	0	+	23.6937
8584	1	95	10	0		23.5171
8584	1	95	10	300	+	24.6988
8584	1	95	10	300		23.9539
8584	4	65	0	0		23.9714
8584	4	95	0	0		22.1735
8584	4	95	0	150		22.4327
8584	4	95	0	300		23.1304
8584	4	95	0	400		25.236
8584	4	95	1	0	+	23.2997
8584	4	95	1	0		23.0024
8584	4	95	1	300	+	23.6522
8584	4	95	1	300		23.2275
8584	4	95	10	0	+	23.5937
8584	4	95	10	0		23.4045
8584	4	95	10	300	+	23.7631
8584	4	95	10	300		23.2055
8584	7	65	0	0		24.8495
8584	7	95	0	0		22.886
8584	7	95	0	150		22.9608
8584	7	95	0	300		23.8035
8584	7	95	0	400		25.9632
8584	7	95	1	0	+	24.5387
8584	7	95	1	0		23.7099
8584	7	95	1	300	+	25.0178
8584	7	95	1	300		23.8787
8584	7	95	10	0	+	24.2722
8584	7	95	10	0		23.5435
8584	7	95	10	300	+	24.6941
8584	7	95	10	300		23.9826
8585	0	65	0	0		32.6045
8585	0	95	0	0		32.2436
8585	0	95	0	150		31.7756
8585	0	95	0	300		34.341
8585	0	95	0	400		35.0969
8585	0	95	1	0	+	33.6191
8585	0	95	1	0		33.1229
8585	0	95	1	300	+	33.559
8585	0	95	1	300		32.9471
8585	0	95	10	0	+	32.6457
8585	0	95	10	0		33.0772
8585	0	95	10	300	+	33.9452
8585	0	95	10	300		33.7474
8585	1	65	0	0		32.22
8585	1	95	0	0		32.9879
8585	1	95	0	150		31.5332
8585	1	95	0	300		33.7482
8585	1	95	0	400		35.6557
8585	1	95	1	0	+	32.8852
8585	1	95	1	0		32.9242
8585	1	95	1	300	+	33.5443
8585	1	95	1	300		33.1098
8585	1	95	10	0	+	33.8808
8585	1	95	10	0		32.1692
8585	1	95	10	300	+	34.9695
8585	1	95	10	300		33.9175
8585	4	65	0	0		34.1516
8585	4	95	0	0		31.7492
8585	4	95	0	150		31.5336
8585	4	95	0	300		32.9049
8585	4	95	0	400		34.0751
8585	4	95	1	0	+	32.1259
8585	4	95	1	0		31.7839
8585	4	95	1	300	+	31.8586
8585	4	95	1	300		32.2167
8585	4	95	10	0	+	31.9367
8585	4	95	10	0		32.0742
8585	4	95	10	300	+	33.5738
8585	4	95	10	300		32.1365
8585	7	65	0	0		36.3001
8585	7	95	0	0		34.3461
8585	7	95	0	150		33.1615
8585	7	95	0	300		33.7825
8585	7	95	0	400		34.4943
8585	7	95	1	0	+	35.1031
8585	7	95	1	0		33.6758
8585	7	95	1	300	+	34.2655
8585	7	95	1	300		33.109
8585	7	95	10	0	+	34.3412
8585	7	95	10	0		34.5313
8585	7	95	10	300	+	35.1225
8585	7	95	10	300		32.9418
8586	0	65	0	0		32.081
8586	0	95	0	0		31.4746
8586	0	95	0	150		31.5854
8586	0	95	0	300		33.7678
8586	0	95	0	400		36.934
8586	0	95	1	0	+	32.1508
8586	0	95	1	0		32.0843
8586	0	95	1	300	+	34.5381
8586	0	95	1	300		33.9197
8586	0	95	10	0	+	33.4794
8586	0	95	10	0		32.4345
8586	0	95	10	300	+	35.4013
8586	0	95	10	300		34.0943
8586	1	65	0	0		32.4058
8586	1	95	0	0		33.2057
8586	1	95	0	150		31.8484
8586	1	95	0	300		33.8774
8586	1	95	0	400		35.2317
8586	1	95	1	0	+	31.4958
8586	1	95	1	0		31.4991
8586	1	95	1	300	+	35.3686
8586	1	95	1	300		33.6997
8586	1	95	10	0	+	32.2315
8586	1	95	10	0		31.9648
8586	1	95	10	300	+	36.1577
8586	1	95	10	300		35.6871
8586	4	65	0	0		33.3615
8586	4	95	0	0		32.824
8586	4	95	0	150		32.4158
8586	4	95	0	300		33.6851
8586	4	95	0	400		35.0762
8586	4	95	1	0	+	32.2893
8586	4	95	1	0		31.8615
8586	4	95	1	300	+	34.8901
8586	4	95	1	300		33.2801
8586	4	95	10	0	+	33.1471
8586	4	95	10	0		31.9635
8586	4	95	10	300	+	34.5738
8586	4	95	10	300		33.8899
8586	7	65	0	0		33.8408
8586	7	95	0	0		33.503
8586	7	95	0	150		33.972
8586	7	95	0	300		34.6357
8586	7	95	0	400		36.3597
8586	7	95	1	0	+	34.2483
8586	7	95	1	0		34.5509
8586	7	95	1	300	+	37.0818
8586	7	95	1	300		35.312
8586	7	95	10	0	+	34.7851
8586	7	95	10	0		33.6265
8586	7	95	10	300	+	36.1698
8586	7	95	10	300		35.3721
8591	0	65	0	0		23.7145
8591	0	95	0	0		22.0417
8591	0	95	0	0		22.1531
8591	0	95	0	150		21.5663
8591	0	95	0	300		22.0662
8591	0	95	0	400		22.8391
8591	0	95	1	0	+	22.617
8591	0	95	1	0		22.5979
8591	0	95	1	300	+	23.108
8591	0	95	1	300		22.0564
8591	0	95	10	0	+	23.1545
8591	0	95	10	0		23.1481
8591	0	95	10	300	+	22.8832
8591	0	95	10	300		22.4401
8591	1	65	0	0		24.7579
8591	1	95	0	0		22.2894
8591	1	95	0	150		21.6625
8591	1	95	0	300		22.0644
8591	1	95	0	400		22.7925
8591	1	95	1	0	+	22.5622
8591	1	95	1	0		22.6828
8591	1	95	1	300	+	22.9643
8591	1	95	1	300		22.2486
8591	1	95	10	0	+	23.0841
8591	1	95	10	0		23.1959
8591	1	95	10	300	+	23.3275
8591	1	95	10	300		22.573
8591	4	65	0	0		24.1275
8591	4	95	0	0		22.3264
8591	4	95	0	150		21.6477
8591	4	95	0	300		22.0719
8591	4	95	0	400		22.692
8591	4	95	1	0	+	23.2568
8591	4	95	1	0		23.1392
8591	4	95	1	300	+	22.9484
8591	4	95	1	300		22.0752
8591	4	95	10	0	+	23.7377
8591	4	95	10	0		23.5997
8591	4	95	10	300	+	23.7281
8591	4	95	10	300		22.4697
8591	7	65	0	0		24.8364
8591	7	95	0	0		24.2701
8591	7	95	0	150		23.0716
8591	7	95	0	300		23.3123
8591	7	95	0	400		23.9396
8591	7	95	1	0	+	24.0992
8591	7	95	1	0		25.1668
8591	7	95	1	300	+	23.0268
8591	7	95	1	300		23.5249
8591	7	95	10	0	+	25.065
8591	7	95	10	0		24.8956
8591	7	95	10	300	+	24.4943
8591	7	95	10	300		23.9663
8592	0	65	0	0		25.3143
8592	0	95	0	0		24.2304
8592	0	95	0	150		23.9983
8592	0	95	0	300		24.3958
8592	0	95	0	400		25.2352
8592	0	95	1	0	+	24.5101
8592	0	95	1	0		24.8818
8592	0	95	1	300	+	24.8261
8592	0	95	1	300		24.4791
8592	0	95	10	0	+	25.058
8592	0	95	10	0		25.3914
8592	0	95	10	300	+	25.4167
8592	0	95	10	300		24.6459
8592	1	65	0	0		25.8442
8592	1	95	0	0		24.2054
8592	1	95	0	150		23.898
8592	1	95	0	300		24.5788
8592	1	95	0	400		25.6876
8592	1	95	1	0	+	25.3068
8592	1	95	1	0		25.0751
8592	1	95	1	300	+	25.1792
8592	1	95	1	300		24.566
8592	1	95	10	0	+	25.2172
8592	1	95	10	0		25.2403
8592	1	95	10	300	+	25.5233
8592	1	95	10	300		24.8482
8592	4	65	0	0		25.4761
8592	4	95	0	0		24.0049
8592	4	95	0	150		23.7294
8592	4	95	0	300		24.4642
8592	4	95	0	400		25.7957
8592	4	95	1	0	+	25.302
8592	4	95	1	0		24.5385
8592	4	95	1	300	+	24.8649
8592	4	95	1	300		24.5458
8592	4	95	10	0	+	25.7969
8592	4	95	10	0		25.7118
8592	4	95	10	300	+	25.7309
8592	4	95	10	300		24.5474
8592	7	65	0	0		26.2921
8592	7	95	0	0		25.212
8592	7	95	0	150		24.9683
8592	7	95	0	300		25.4417
8592	7	95	0	400		26.3233
8592	7	95	1	0	+	26.0174
8592	7	95	1	0		26.288
8592	7	95	1	300	+	25.1534
8592	7	95	1	300		25.5016
8592	7	95	10	0	+	26.4237
8592	7	95	10	0		26.7174
8592	7	95	10	300	+	26.3123
8592	7	95	10	300		25.6968
PosCtrl_CDC	NA	NA	NA	NA	NA	23.0965
PosCtrl_CDC	NA	NA	NA	NA	NA	23.2067
PosCtrl_CDC	NA	NA	NA	NA	NA	22.698
PosCtrl_CDC	NA	NA	NA	NA	NA	22.7485
PosCtrl_CDC	NA	NA	NA	NA	NA	22.8194
PosCtrl_CDC	NA	NA	NA	NA	NA	22.989
PosCtrl_CDC	NA	NA	NA	NA	NA	23.0356
PosCtrl_CDC	NA	NA	NA	NA	NA	22.9808
PosCtrl_CDC	NA	NA	NA	NA	NA	22.925
PosCtrl_CDC	NA	NA	NA	NA	NA	22.9048
PosCtrl_CDC	NA	NA	NA	NA	NA	22.8337
PosCtrl_CDC	NA	NA	NA	NA	NA	22.7801
PosCtrl_CDC	NA	NA	NA	NA	NA	22.765
PosCtrl_CDC	NA	NA	NA	NA	NA	22.8284
PosCtrl_CDC	NA	NA	NA	NA	NA	23.1288
PosCtrl_CDC	NA	NA	NA	NA	NA	23.076
PosCtrl_CDC	NA	NA	NA	NA	NA	22.4473
PosCtrl_CDC	NA	NA	NA	NA	NA	22.5499
PosCtrl_CDC	NA	NA	NA	NA	NA	22.8958
PosCtrl_CDC	NA	NA	NA	NA	NA	23.108
PosCtrl_CDC	NA	NA	NA	NA	NA	22.9027
PosCtrl_CDC	NA	NA	NA	NA	NA	22.8033
PosCtrl_CDC	NA	NA	NA	NA	NA	22.8414
PosCtrl_CDC	NA	NA	NA	NA	NA	22.762
PosCtrl_CDC	NA	NA	NA	NA	NA	22.7585
PosCtrl_CDC	NA	NA	NA	NA	NA	22.9725

## Sheet: Figure 5
Figure 5. cobas 6800 data. 9437 historical samples. Ct values. Ct value 50 indicates not detected.
Sample	Ct.Target1.cobas.clinic	Ct.Target2.cobas.clinic	Ct.Target.Internal.ctrl.cobas.clinic
1	16.18	16.35	33.66
2	17	17.28	36.39
3	18.14	18.19	35.19
4	18.43	18.5	33.28
5	19.05	19.45	34.4
6	19.92	20.29	33.38
7	20.41	20.56	33.83
8	21.14	21.44	35
9	22.56	23.41	35.66
10	23.16	23.58	34.2
11	23.18	24.03	38.5
12	23.23	23.55	36.86
13	23.92	24.27	35.06
14	24.35	24.62	36
15	24.68	25.46	35.18
16	24.8	25.22	33.79
17	25.12	25.46	34.85
18	25.18	25.05	33.38
19	25.41	25.93	32
20	25.42	26.22	34.32
21	25.43	26.13	34.63
22	25.5	25.91	35.01
23	25.59	26.01	32.45
24	25.89	26.47	32.87
25	26.23	27.19	34.29
26	28.01	28.69	32.83
27	28.69	29.28	33.51
28	29.21	29.74	32.83
29	29.38	30.38	34.12
30	29.74	31.11	34.11
31	30.22	31.26	33.95
32	30.66	32.57	35.8
33	30.76	32.37	34.78
34	31.13	32.6	34.43
35	31.14	32.88	35.15
36	31.73	33.58	34.27
37	32.26	34.27	35.74
38	32.63	35.4	34.1
39	32.73	34.51	33.23
40	35.69	50	32.98
41	50	25.93	34.54
42	50	26.39	34.8
43	50	35.32	34.83
44	50	35.81	34.38
45	50	36.77	34.37
46	50	38.12	34.22
47	50	39.07	33.06
48	50	50	33.38
49	50	50	35
50	50	50	34.87
51	50	50	35.36
52	50	50	34.29
53	50	50	32.57
54	50	50	35.25
55	50	50	35.21
56	50	50	34.27
57	50	50	34.58
58	50	50	35.33
59	50	50	33.54
60	50	50	34.04
61	50	50	33.9
62	50	50	33.73
63	50	50	34.99
64	50	50	35.61
65	50	50	34.48
66	50	50	33.16
67	50	50	33.88
68	50	50	35.75
69	50	50	33.55
70	50	50	35.08
71	50	50	35.01
72	50	50	34.68
73	50	50	34.33
74	50	50	35.11
75	50	50	35.07
76	50	50	35.45
77	50	50	33.41
78	50	50	33.89
79	50	50	32.9
80	50	50	35.04
81	50	50	33.3
82	50	50	35.61
83	50	50	35.67
84	50	50	35.07
85	50	50	32.91
86	50	50	35.39
87	50	50	33.08
88	50	50	35.52
89	50	50	34.72
90	50	50	34.59
91	50	50	34.65
92	50	50	32.93
93	50	50	35.4
94	50	50	32.84
95	50	50	32.76
96	50	50	34.95
97	50	50	34.31
98	50	50	34.92
99	50	50	34.3
100	50	50	34.96
101	50	50	33.06
102	50	50	32.65
103	50	50	34.7
104	50	50	34.88
105	50	50	33.41
106	50	50	33.02
107	50	50	34.19
108	50	50	32.63
109	50	50	33.16
110	50	50	35.17
111	50	50	32.49
112	50	50	35.2
113	50	50	34.73
114	50	50	34.85
115	50	50	35.25
116	50	50	34.7
117	50	50	35.02
118	50	50	34.29
119	50	50	34.8
120	50	50	34.32
121	50	50	34.96
122	50	50	34.73
123	50	50	33.5
124	50	50	32.79
125	50	50	33.61
126	50	50	34.96
127	50	50	33.1
128	50	50	35.39
129	50	50	32.93
130	50	50	33.7
131	50	50	33.69
132	50	50	33.97
133	50	50	34.26
134	50	50	34.09
135	50	50	34.49
136	50	50	34.62
137	50	50	35.63
138	50	50	33.61
139	50	50	35.29
140	50	50	35.25
141	50	50	34.2
142	50	50	35.17
143	50	50	33.13
144	50	50	33.96
145	50	50	33.13
146	50	50	37.54
147	50	50	32.47
148	50	50	33.63
149	50	50	34.56
150	50	50	34.03
151	50	50	35.61
152	50	50	32.86
153	50	50	32.8
154	50	50	36.02
155	50	50	33.01
156	50	50	35.5
157	50	50	34.14
158	50	50	33.19
159	50	50	34.92
160	50	50	35.41
161	50	50	34.01
162	50	50	34.78
163	50	50	33.8
164	50	50	35.6
165	50	50	33.33
166	50	50	33.37
167	50	50	32.77
168	50	50	34.21
169	50	50	33.93
170	50	50	34.04
171	50	50	35.33
172	50	50	34.65
173	50	50	33.84
174	50	50	34.6
175	50	50	33.9
176	50	50	33.27
177	50	50	33.21
178	50	50	34.16
179	50	50	34.9
180	50	50	34.53
181	50	50	33.9
182	50	50	34.39
183	50	50	34.82
184	50	50	33.1
185	50	50	33.53
186	50	50	36.37
187	50	50	33.84
188	50	50	32.89
189	50	50	35.84
190	50	50	35.72
191	50	50	34.14
192	50	50	33.85
193	50	50	34.43
194	50	50	35.09
195	50	50	35.19
196	50	50	34.66
197	50	50	35.4
198	50	50	35.85
199	50	50	36.32
200	50	50	33.16
201	50	50	33.37
202	50	50	33.12
203	50	50	35.2
204	50	50	33.48
205	50	50	34.56
206	50	50	33.16
207	50	50	33.39
208	50	50	33.42
209	50	50	34.79
210	50	50	32.66
211	50	50	33
212	50	50	34.68
213	50	50	35.85
214	50	50	33.66
215	50	50	34.06
216	50	50	33.1
217	50	50	34.22
218	50	50	32.72
219	13.68	13.86	34.67
220	14.83	14.81	35.13
221	15.52	15.7	37.75
222	15.69	16.04	35.56
223	17.33	17.36	37.79
224	17.61	17.35	36.43
225	17.95	17.94	36.95
226	18.33	18.75	35.71
227	18.57	19.05	35.68
228	18.89	18.98	38.13
229	19.84	19.74	36.15
230	20.05	19.99	36.37
231	20.07	20.6	34.49
232	20.39	20.75	34.5
233	21.33	21.23	35.28
234	21.54	21.53	34.85
235	22.31	22.17	35.52
236	23.36	23.38	33.98
237	23.39	23.43	34.7
238	23.65	23.98	36.4
239	23.76	24.02	36.21
240	23.85	23.85	34.65
241	24.16	24.1	34.64
242	24.47	24.59	36.57
243	24.52	24.17	35.46
244	24.74	24.94	35.77
245	24.84	25.16	32.89
246	24.97	25.25	38.03
247	25.28	25.68	37.31
248	25.33	26.28	33.95
249	25.45	26.02	35.58
250	25.88	26.54	35.01
251	25.95	16.63	33.17
252	25.95	26.73	34.31
253	27.09	28.09	36.05
254	28.35	29.01	33.95
255	29.08	30.21	36.53
256	30	31.19	34.94
257	30.22	31.23	36.72
258	30.77	32.36	34.6
259	30.9	32.32	35.33
260	31.13	32.66	32.86
261	31.19	33.12	34.94
262	31.21	32.56	34.31
263	31.25	32.93	34.36
264	31.36	32.57	35.95
265	31.37	33.4	35.64
266	31.4	33.89	35.4
267	31.58	33.72	34.74
268	31.61	33.18	35.57
269	31.95	32.96	33.6
270	31.99	34.72	33.41
271	32.26	33.81	34.86
272	32.26	34.76	34.35
273	32.5	33.59	35.29
274	32.56	35	35.58
275	32.66	36.04	34.2
276	32.68	34.36	34.97
277	32.69	34.46	35.12
278	33.41	35.99	33.86
279	34.02	36.82	35.57
280	36.16	50	35.63
281	50	37.82	36.08
282	50	37.83	35.04
283	50	50	35.85
284	50	50	35.73
285	50	50	34.46
286	50	50	33.66
287	50	50	34.91
288	50	50	33.88
289	50	50	34.42
290	50	50	35.03
291	50	50	33.55
292	50	50	35.75
293	50	50	35.52
294	50	50	34.28
295	50	50	34.99
296	50	50	35.18
297	50	50	33.26
298	50	50	35.08
299	50	50	33.34
300	50	50	36.92
301	50	50	34.03
302	50	50	34.36
303	50	50	34.98
304	50	50	35
305	50	50	35.92
306	50	50	33.6
307	50	50	34.59
308	50	50	34.16
309	50	50	33.85
310	50	50	33.16
311	50	50	33.76
312	50	50	34.03
313	50	50	34.4
314	50	50	34.27
315	50	50	34
316	50	50	33.16
317	50	50	34.28
318	50	50	33.67
319	50	50	35.43
320	50	50	35.65
321	50	50	33.62
322	50	50	35.27
323	50	50	33.75
324	50	50	35.38
325	50	50	34.11
326	50	50	34.73
327	50	50	35.35
328	50	50	34.22
329	50	50	33.32
330	50	50	34.99
331	50	50	35.5
332	50	50	34.14
333	50	50	35.19
334	50	50	36.34
335	50	50	35.35
336	50	50	34.38
337	50	50	34.8
338	50	50	37.21
339	50	50	36.5
340	50	50	34.79
341	50	50	38.33
342	50	50	35.41
343	50	50	34.71
344	50	50	35.97
345	50	50	35.76
346	50	50	36.15
347	50	50	36.66
348	50	50	33.46
349	50	50	33.78
350	50	50	35.79
351	50	50	33.15
352	50	50	36.02
353	50	50	33.12
354	50	50	35.18
355	50	50	35.12
356	50	50	34.94
357	50	50	34.05
358	50	50	37.62
359	50	50	35.33
360	50	50	35.68
361	50	50	35.29
362	50	50	34.65
363	50	50	36.07
364	50	50	36.32
365	50	50	35.44
366	50	50	34.35
367	50	50	33.69
368	50	50	33.74
369	50	50	34.04
370	50	50	35.27
371	50	50	34.77
372	50	50	33.48
373	50	50	35.14
374	50	50	33.8
375	50	50	34.31
376	50	50	36.26
377	50	50	34.53
378	50	50	34.6
379	50	50	35.61
380	50	50	34.89
381	50	50	35.26
382	50	50	34.19
383	50	50	37.53
384	50	50	34.34
385	50	50	35.54
386	50	50	34.32
387	50	50	34.15
388	50	50	35.63
389	50	50	35.85
390	50	50	33.34
391	50	50	36.51
392	50	50	35.16
393	50	50	33.46
394	50	50	35.04
395	50	50	36.25
396	50	50	35.51
397	50	50	33.39
398	50	50	34.34
399	50	50	35.39
400	50	50	34.23
401	50	50	35.79
402	50	50	35.93
403	50	50	34.84
404	50	50	33.36
405	50	50	34.47
406	50	50	35.74
407	50	50	34.45
408	50	50	35.19
409	50	50	35.51
410	50	50	35.07
411	50	50	34.73
412	50	50	34.49
413	50	50	34.35
414	50	50	35.92
415	50	50	34.35
416	50	50	36.52
417	50	50	35.49
418	50	50	35.19
419	50	50	35.67
420	50	50	35.74
421	50	50	35.73
422	50	50	36.21
423	50	50	34.9
424	50	50	35.02
425	50	50	35.17
426	50	50	33.94
427	50	50	35.36
428	50	50	34.42
429	50	50	35.55
430	50	50	35.06
431	50	50	35.06
432	50	50	36.32
433	50	50	35.1
434	14.71	15.15	35.39
435	15.02	15.17	36.64
436	15.25	15.64	35.49
437	15.45	15.24	35.41
438	15.55	15.79	34.31
439	15.95	15.73	33.73
440	16.27	16.59	34.63
441	17.1	17.09	33.99
442	17.11	17.71	38.07
443	17.32	17.52	35.99
444	17.89	18.12	34.06
445	18.17	18.27	35.48
446	18.54	19.12	35.82
447	18.67	18.72	32.53
448	19.38	19.74	36.26
449	19.53	19.97	34.94
450	19.64	19.71	34.41
451	19.99	20.47	35.38
452	20.03	20.53	37.14
453	20.4	20.89	35.32
454	20.67	21.3	34.71
455	20.85	20.98	34.61
456	21.74	21.71	34.85
457	21.83	21.99	34.79
458	21.96	22.47	36.26
459	22.26	22.28	35.11
460	22.49	22.6	33.27
461	22.77	22.91	33.04
462	23.14	23.24	34.67
463	23.21	24.16	34.33
464	23.28	23.2	34.66
465	23.67	24.16	36.44
466	23.83	24.16	36.14
467	24.06	24.29	34.23
468	24.37	24.64	34.12
469	24.39	24.61	35.98
470	24.64	25	33.55
471	24.71	25.17	33.49
472	25.41	24.75	35.73
473	25.85	26.07	33.48
474	26.78	26.94	34.83
475	27.12	27.61	33.19
476	27.41	27.91	32.76
477	27.64	28.16	34.59
478	28.16	19.04	34.77
479	28.61	29.39	35.33
480	28.89	29.1	34.7
481	28.89	29.41	34.02
482	29.07	29.78	35.44
483	29.14	30.08	33.7
484	29.76	30.88	34.62
485	29.86	30.68	35.16
486	29.87	30.45	33.01
487	30.24	31.39	34.06
488	30.45	31.41	33.44
489	30.8	32.3	33.19
490	31.63	33.22	34.89
491	32.11	34.62	35.05
492	32.13	33.88	35.54
493	32.15	33.71	34.31
494	32.26	33.81	33.76
495	32.35	34.21	34.42
496	32.72	35.14	37.14
497	32.83	35.05	35.68
498	32.95	36.32	34.06
499	33.07	34.87	33.12
500	34.06	36.38	34.16
501	34.18	39.11	36.14
502	35.11	50	33.54
503	50	35.48	34.43
504	50	36.51	35.1
505	50	36.8	32.78
506	50	38.08	33.9
507	50	38.44	35.62
508	50	50	35.6
509	50	50	34.48
510	50	50	35.04
511	50	50	36.88
512	50	50	35.88
513	50	50	34.51
514	50	50	37.14
515	50	50	34.75
516	50	50	34.7
517	50	50	35.78
518	50	50	33.78
519	50	50	34.9
520	50	50	34.74
521	50	50	32.64
522	50	50	33.61
523	50	50	33.99
524	50	50	34.7
525	50	50	32.95
526	50	50	34.8
527	50	50	35.3
528	50	50	35.94
529	50	50	34.04
530	50	50	34.09
531	50	50	35.11
532	50	50	32.79
533	50	50	34.48
534	50	50	35.41
535	50	50	32.92
536	50	50	35.48
537	50	50	35.61
538	50	50	34.22
539	50	50	35.27
540	50	50	34.76
541	50	50	33.61
542	50	50	33.67
543	50	50	34.16
544	50	50	35.41
545	50	50	33.36
546	50	50	34.31
547	50	50	33.86
548	50	50	36.27
549	50	50	32.44
550	50	50	33.13
551	50	50	33.86
552	50	50	35.02
553	50	50	33.27
554	50	50	34.33
555	50	50	32.98
556	50	50	35.65
557	50	50	34.08
558	50	50	34.92
559	50	50	34.16
560	50	50	32.87
561	50	50	35.41
562	50	50	33.13
563	50	50	34.09
564	50	50	33.97
565	50	50	34.67
566	50	50	34.1
567	50	50	33.88
568	50	50	33.75
569	50	50	35.79
570	50	50	34.26
571	50	50	34.67
572	50	50	35.29
573	50	50	35.12
574	50	50	34.71
575	50	50	34.87
576	50	50	32.88
577	50	50	34.41
578	50	50	35.08
579	50	50	33.09
580	50	50	34.04
581	50	50	32.88
582	50	50	33.39
583	50	50	34.71
584	50	50	35.87
585	50	50	34.63
586	50	50	36.59
587	50	50	33.33
588	50	50	34.45
589	50	50	36.99
590	50	50	34.14
591	50	50	35.52
592	50	50	36.12
593	50	50	35.96
594	50	50	33.72
595	50	50	35.54
596	50	50	34.78
597	50	50	34.88
598	50	50	33.68
599	50	50	36.07
600	50	50	36.46
601	50	50	35.28
602	50	50	34.7
603	50	50	34.24
604	50	50	36.44
605	50	50	35.09
606	50	50	35.35
607	50	50	35.54
608	50	50	33.59
609	50	50	34.21
610	50	50	35.44
611	50	50	34.84
612	50	50	34.23
613	50	50	33.73
614	50	50	35.1
615	50	50	35.75
616	50	50	34.57
617	50	50	34.78
618	50	50	33.93
619	50	50	35.7
620	50	50	32.7
621	50	50	33.22
622	50	50	32.87
623	50	50	35.88
624	50	50	34.32
625	50	50	37.65
626	50	50	33.41
627	50	50	34.07
628	50	50	36.45
629	50	50	33.4
630	50	50	36.75
631	50	50	36.39
632	50	50	36.27
633	50	50	36.64
634	50	50	35.13
635	50	50	36.42
636	50	50	34.11
637	50	50	34.29
638	50	50	35
639	50	50	33.52
640	50	50	33.05
641	50	50	35.09
642	50	50	35.58
643	50	50	34.16
644	50	50	35.51
645	50	50	35.15
646	50	50	36.45
647	50	50	34.3
648	50	50	33.41
649	50	50	35.89
650	50	50	34.15
651	50	50	33.01
652	50	50	34.3
653	50	50	34.83
654	50	50	35.27
655	50	50	32.65
656	50	50	33.1
657	50	50	35.3
658	50	50	35.06
659	50	50	35.35
660	50	50	35.1
661	50	50	34.42
662	50	50	36.18
663	50	50	34.78
664	50	50	35.1
665	50	50	34.22
666	50	50	33.85
667	50	50	35.77
668	50	50	34.47
669	50	50	35.06
670	50	50	34.49
671	50	50	33.32
672	50	50	34.82
673	50	50	34.11
674	50	50	34.78
675	50	50	35.32
676	50	50	35.02
677	50	50	33.55
678	50	50	35.67
679	50	50	33.58
680	50	50	33.49
681	50	50	33.04
682	50	50	32.64
683	50	50	34.61
684	50	50	33.89
685	50	50	34.58
686	50	50	33.31
687	50	50	34.93
688	50	50	32.88
689	50	50	35.89
690	50	50	33.77
691	50	50	34.85
692	50	50	34.71
693	50	50	35.08
694	50	50	33.74
695	50	50	34.58
696	50	50	35
697	50	50	36.45
698	50	50	34.17
699	50	50	33.16
700	50	50	35.2
701	50	50	33.42
702	50	50	35.21
703	50	50	33.33
704	50	50	33.25
705	50	50	35.57
706	50	50	34.58
707	50	50	34.14
708	50	50	34.3
709	50	50	33.15
710	50	50	35.39
711	50	50	35.22
712	50	50	34.01
713	50	50	35.98
714	50	50	33.29
715	50	50	34.91
716	50	50	32.73
717	50	50	32.91
718	50	50	35
719	50	50	34.08
720	50	50	34.51
721	50	50	35.67
722	50	50	32.94
723	50	50	35.56
724	50	50	35.96
725	50	50	33.04
726	50	50	34.29
727	50	50	36.01
728	50	50	33.65
729	50	50	34.83
730	50	50	35.51
731	50	50	34.98
732	50	50	34.86
733	50	50	32.9
734	50	50	34.55
735	50	50	34.36
736	50	50	34.21
737	50	50	34.81
738	50	50	34.04
739	15.09	15.16	34.42
740	15.17	15.5	35.65
741	16.18	16.35	36.07
742	16.81	17.08	34.67
743	17.62	17.41	35.83
744	17.68	17.8	38.25
745	17.94	18.16	34.66
746	18.21	18.28	33.88
747	18.32	18.58	35.13
748	18.38	18.6	36.26
749	18.48	18.9	35
750	19.15	19.13	35.59
751	19.28	19.7	35.14
752	19.34	19.54	34.2
753	19.41	19.46	35.2
754	19.45	19.72	34.56
755	19.53	20.24	34.44
756	20.07	20.39	35.29
757	20.5	21.08	36.26
758	20.9	20.6	33.37
759	21.09	20.73	34.4
760	21.67	22.43	35.6
761	21.81	21.77	33.86
762	22.19	22.42	35.19
763	22.23	22.58	35.58
764	22.32	22.55	34.18
765	22.43	23.01	34.97
766	23.01	23.24	34.22
767	23.22	23.46	33.11
768	23.75	24.52	35.76
769	24	24.2	33.43
770	24.02	24.49	34.59
771	24.07	24.58	33.78
772	24.13	24.76	34.75
773	24.2	24.56	34.78
774	24.24	24.71	35.22
775	24.56	25.19	35.66
776	24.79	25.35	34.9
777	24.8	25.41	35.25
778	25.51	26.01	34.36
779	25.74	26.39	35.51
780	26.05	26.18	33.06
781	26.55	27.24	33.94
782	26.69	27.35	34.6
783	26.79	27.2	34.95
784	27.08	27.66	35.56
785	28	28.42	33.5
786	28.81	29.58	34.89
787	29	29.76	34.24
788	29.66	31.19	35.24
789	30.04	30.84	33.93
790	30.36	31.75	35.14
791	30.53	31.85	36.17
792	30.73	32.16	34.71
793	30.93	32.51	34.84
794	31	32.24	34.04
795	31.13	32.73	34.46
796	31.2	32.4	34.04
797	31.28	33.26	34.67
798	31.66	33.07	34.06
799	32.03	34.27	35.03
800	32.24	33.59	33.25
801	32.28	34.04	33.99
802	32.42	34.83	34.33
803	32.75	34.44	33.65
804	33.1	35.97	33.42
805	33.29	35.05	34.82
806	33.37	37.34	34.95
807	34.3	37.53	32.79
808	50	50	34.81
809	50	50	33.42
810	50	50	33.53
811	50	50	33.12
812	50	50	35.4
813	50	50	33.5
814	50	50	33.53
815	50	50	34.53
816	50	50	33.02
817	50	50	37.2
818	50	50	35.89
819	50	50	34.04
820	50	50	35.75
821	50	50	33.45
822	50	50	34.42
823	50	50	34.68
824	50	50	34.91
825	50	50	33.69
826	50	50	35.83
827	50	50	34.72
828	50	50	34.29
829	50	50	37.09
830	50	50	34.87
831	50	50	34.23
832	50	50	35.78
833	50	50	33.03
834	50	50	36.48
835	50	50	33.7
836	50	50	35.24
837	50	50	33.04
838	50	50	33.23
839	50	50	35.04
840	50	50	35.65
841	50	50	34.4
842	50	50	34.41
843	50	50	34.52
844	50	50	34.79
845	50	50	35.71
846	50	50	33.13
847	50	50	35.22
848	50	50	35.13
849	50	50	35.68
850	50	50	35.13
851	50	50	36.01
852	50	50	36.75
853	50	50	33
854	50	50	35.21
855	50	50	34.05
856	50	50	33.9
857	50	50	33.56
858	50	50	35.32
859	50	50	34.27
860	50	50	34.78
861	50	50	35
862	50	50	34.84
863	50	50	34.29
864	50	50	33.97
865	50	50	34.26
866	50	50	32.96
867	50	50	33.61
868	50	50	33.63
869	50	50	35.23
870	50	50	35.76
871	50	50	35.4
872	50	50	34.64
873	50	50	34.09
874	50	50	36.57
875	50	50	33.3
876	50	50	33.01
877	50	50	35.37
878	50	50	34.87
879	50	50	33.8
880	50	50	33.48
881	50	50	34.19
882	50	50	35.17
883	50	50	33.26
884	50	50	33.77
885	50	50	34.49
886	50	50	35.63
887	50	50	34.88
888	50	50	34.88
889	50	50	34.7
890	50	50	35.61
891	50	50	34.72
892	50	50	33.79
893	50	50	34.33
894	50	50	35.12
895	50	50	35.13
896	50	50	33.89
897	50	50	33.6
898	50	50	35.22
899	50	50	34.47
900	50	50	32.59
901	50	50	35.18
902	50	50	33.78
903	50	50	32.74
904	50	50	34.83
905	50	50	33.21
906	50	50	33.46
907	50	50	33.52
908	50	50	34.16
909	50	50	34.38
910	50	50	33.53
911	50	50	33.53
912	50	50	33.19
913	50	50	33.82
914	50	50	35.21
915	50	50	33.43
916	50	50	34.43
917	50	50	34.16
918	50	50	34.77
919	50	50	35.28
920	50	50	34.48
921	50	50	33.23
922	50	50	35.94
923	50	50	33.45
924	50	50	33.34
925	50	50	35.24
926	50	50	33.51
927	50	50	33.32
928	50	50	33.09
929	50	50	36.57
930	50	50	32.54
931	50	50	34.31
932	50	50	33.73
933	50	50	32.86
934	50	50	34.14
935	50	50	35.01
936	50	50	34.64
937	50	50	33.42
938	50	50	34.44
939	50	50	34.4
940	50	50	34.48
941	50	50	34.06
942	50	50	32.99
943	50	50	35.87
944	50	50	33.36
945	50	50	34.27
946	50	50	34.92
947	50	50	34.63
948	50	50	36.14
949	50	50	34.94
950	50	50	32.82
951	50	50	34.94
952	50	50	35.71
953	50	50	35.03
954	14.39	14.37	36.36
955	15.88	16.1	34.07
956	17.15	17.52	35.98
957	17.22	17.61	34.67
958	17.33	17.63	34.36
959	18.08	18.25	35.28
960	18.94	19.1	33.29
961	19.05	19.42	35.14
962	19.08	19.3	35.57
963	19.22	19.52	36.01
964	20.59	20.81	33.83
965	20.61	21.38	36.5
966	20.64	20.9	37.28
967	20.65	20.7	33.61
968	20.82	21.53	36.31
969	20.96	21.71	37.53
970	21.87	22.45	35.05
971	22.17	22.51	34.96
972	22.44	22.93	35.56
973	22.46	23.03	35.6
974	22.63	22.98	37.22
975	22.66	22.92	35.75
976	22.79	23.23	33.24
977	23.54	23.76	34.82
978	23.61	24.01	34.86
979	23.66	24.09	36.51
980	23.85	24.39	35.35
981	24.35	24.94	35.11
982	24.52	24.95	34.73
983	24.64	25.02	34.53
984	24.82	25.33	36.68
985	24.89	25.22	34.89
986	25.04	25.34	34.7
987	25.08	25.92	35.51
988	25.33	25.7	36.44
989	25.43	25.88	34.64
990	25.73	26.29	33.96
991	26.28	26.81	36.69
992	26.96	27.8	35.55
993	27.06	27.8	35.74
994	27.18	27.95	36.17
995	28.23	28.62	33.62
996	28.38	28.83	34.47
997	28.43	29.1	35.63
998	28.66	29.29	34.01
999	28.97	29.96	34.73
1000	29.43	30.37	35.94
1001	29.66	30.61	33.83
1002	29.69	30.78	35.52
1003	30.02	31	33.88
1004	30.03	31.57	35.74
1005	30.07	30.99	35.02
1006	30.24	31.22	33.35
1007	30.26	31.61	33.87
1008	30.31	31.22	36.52
1009	30.77	31.79	35.35
1010	30.77	32.25	34.54
1011	30.93	32.24	34.07
1012	30.99	32.3	36.52
1013	31.02	32.66	33.47
1014	31.19	33.48	35.79
1015	31.26	33.29	34.38
1016	31.39	32.84	35.94
1017	31.73	33.73	34.38
1018	31.84	33.33	34.39
1019	31.98	34.15	35.29
1020	32.13	33.56	35.5
1021	32.17	34.2	34.9
1022	32.4	34.03	34.84
1023	32.54	33.96	34.25
1024	33.21	34.64	35.53
1025	33.68	35.49	35.29
1026	34.53	35.44	36.54
1027	50	36.9	34.31
1028	50	50	33.83
1029	50	50	35.24
1030	50	50	34.07
1031	50	50	36.8
1032	50	50	34.88
1033	50	50	35.02
1034	50	50	35.76
1035	50	50	35.22
1036	50	50	33.31
1037	50	50	35.09
1038	50	50	36.02
1039	50	50	33.97
1040	50	50	35.92
1041	50	50	35.4
1042	50	50	35.77
1043	50	50	34.59
1044	50	50	34.09
1045	50	50	34.22
1046	50	50	34.51
1047	50	50	34.56
1048	50	50	34.18
1049	50	50	35.96
1050	50	50	33.9
1051	50	50	34.89
1052	50	50	34.51
1053	50	50	34.71
1054	50	50	35.75
1055	50	50	36.63
1056	50	50	36.75
1057	50	50	34.9
1058	50	50	34.32
1059	50	50	35.92
1060	50	50	34.84
1061	50	50	34.94
1062	50	50	34.77
1063	50	50	35.45
1064	50	50	34.19
1065	50	50	35.13
1066	50	50	37.15
1067	50	50	34.93
1068	50	50	35.45
1069	50	50	35.77
1070	50	50	34.36
1071	50	50	35.78
1072	50	50	34.62
1073	50	50	36.13
1074	50	50	34.22
1075	50	50	35.9
1076	50	50	35.99
1077	50	50	35.2
1078	50	50	36.05
1079	50	50	36.53
1080	50	50	35.63
1081	50	50	36.73
1082	50	50	35.94
1083	50	50	36.22
1084	50	50	35.83
1085	50	50	36.19
1086	50	50	34.88
1087	50	50	34.54
1088	50	50	35.7
1089	50	50	33.38
1090	50	50	35.56
1091	50	50	35.03
1092	50	50	35.27
1093	50	50	36.22
1094	50	50	34.69
1095	50	50	35.67
1096	50	50	34.78
1097	50	50	34.47
1098	50	50	36.47
1099	50	50	34.62
1100	50	50	33.49
1101	50	50	34.25
1102	50	50	35.31
1103	50	50	35.53
1104	50	50	34.89
1105	50	50	34.64
1106	50	50	35.6
1107	50	50	35.62
1108	50	50	34.4
1109	50	50	33.65
1110	50	50	36.44
1111	50	50	35.51
1112	50	50	33.33
1113	50	50	33.61
1114	50	50	35.56
1115	50	50	35.17
1116	50	50	34.94
1117	50	50	35.43
1118	50	50	35.58
1119	50	50	36.05
1120	50	50	35.76
1121	50	50	35.04
1122	50	50	34.92
1123	50	50	34.1
1124	50	50	35.74
1125	50	50	34.62
1126	50	50	34.77
1127	50	50	33.97
1128	50	50	35.64
1129	50	50	35.82
1130	50	50	35.7
1131	50	50	35.48
1132	50	50	36.38
1133	50	50	34.99
1134	50	50	35.43
1135	50	50	36.16
1136	50	50	34.79
1137	50	50	35.83
1138	50	50	35.13
1139	50	50	36.37
1140	50	50	33.32
1141	50	50	35.76
1142	50	50	35.37
1143	50	50	35.37
1144	50	50	33.6
1145	50	50	36.05
1146	50	50	35.7
1147	50	50	36.28
1148	50	50	35.07
1149	50	50	34.22
1150	50	50	36.24
1151	50	50	36.18
1152	50	50	35.49
1153	50	50	34.01
1154	50	50	36.23
1155	50	50	35.88
1156	50	50	36.81
1157	50	50	33.82
1158	50	50	35.56
1159	50	50	33.15
1160	50	50	35.43
1161	50	50	36.07
1162	50	50	35.34
1163	50	50	35.05
1164	50	50	35.44
1165	50	50	36.1
1166	50	50	34.38
1167	50	50	33.32
1168	50	50	36.08
1169	50	50	35.72
1170	50	50	34.93
1171	50	50	35.66
1172	50	50	34.96
1173	50	50	34.16
1174	50	50	36.24
1175	50	50	34.66
1176	50	50	36.22
1177	50	50	33.98
1178	50	50	34.88
1179	50	50	33.8
1180	50	50	34.54
1181	50	50	34.32
1182	50	50	34.84
1183	50	50	35.06
1184	50	50	36.35
1185	50	50	35.35
1186	50	50	33.31
1187	50	50	35.47
1188	50	50	35.77
1189	50	50	36.07
1190	50	50	33.93
1191	50	50	35.11
1192	50	50	33.68
1193	50	50	35.63
1194	50	50	33
1195	50	50	36.43
1196	50	50	34.67
1197	50	50	35.18
1198	50	50	34.56
1199	50	50	34.92
1200	50	50	35.02
1201	50	50	35.08
1202	50	50	34.23
1203	50	50	34.24
1204	50	50	35.95
1205	50	50	35.63
1206	50	50	35.76
1207	50	50	35.49
1208	50	50	34.04
1209	50	50	35.02
1210	50	50	35.93
1211	50	50	34.19
1212	50	50	34.16
1213	50	50	34.13
1214	50	50	34.25
1215	50	50	34.74
1216	50	50	34.16
1217	50	50	35.62
1218	50	50	33.65
1219	50	50	34.2
1220	50	50	34.06
1221	50	50	34.23
1222	50	50	33.38
1223	50	50	34.2
1224	50	50	36.17
1225	50	50	35.96
1226	50	50	35.02
1227	50	50	33.78
1228	50	50	36.49
1229	50	50	33.48
1230	50	50	34.9
1231	50	50	35.02
1232	50	50	35.49
1233	50	50	33.59
1234	50	50	34.25
1235	50	50	36
1236	50	50	34
1237	50	50	34.55
1238	50	50	34.58
1239	50	50	34.71
1240	50	50	34.79
1241	50	50	35.33
1242	50	50	35.02
1243	50	50	34.91
1244	50	50	37.59
1245	50	50	35.1
1246	50	50	35.87
1247	50	50	33.69
1248	50	50	34.36
1249	50	50	35.66
1250	50	50	35.31
1251	50	50	34.55
1252	50	50	34.72
1253	50	50	34.86
1254	50	50	34.39
1255	50	50	34.85
1256	14.69	15.23	35.6
1257	16.71	16.95	37
1258	18.64	19	35.09
1259	18.65	18.89	37.63
1260	19.77	20.1	38.14
1261	19.9	20.6	36.15
1262	20	20.33	35.51
1263	20.36	20.53	35.59
1264	21.35	22.16	36.67
1265	22.58	22.78	34.65
1266	22.75	23.26	34.89
1267	22.95	23.34	36.64
1268	23.55	23.84	35.54
1269	23.59	24.19	35.34
1270	23.68	23.93	34.22
1271	24.33	24.82	35.48
1272	24.49	24.76	34.73
1273	24.52	25.03	33.09
1274	24.85	25.49	35.77
1275	24.86	25.23	35.34
1276	24.9	25.31	36.28
1277	25.25	26.12	36.93
1278	25.6	26.06	34.4
1279	25.78	26.49	33.44
1280	25.97	26.66	35.2
1281	26.37	27.06	35.82
1282	26.43	26.68	32.93
1283	26.43	26.87	35.66
1284	27.23	28.13	34.47
1285	28.3	29.19	36.06
1286	28.36	29.23	33.98
1287	28.43	29.38	33.95
1288	28.91	29.47	34.09
1289	29.17	30.08	35.73
1290	29.27	29.98	34.87
1291	29.4	30.58	33.95
1292	29.77	30.34	34.29
1293	30.61	31.4	35.22
1294	30.67	32.13	34.58
1295	31.07	33.11	35.42
1296	31.13	32.68	34.6
1297	31.42	32.56	35.84
1298	31.46	32.49	33.69
1299	31.7	33.27	35.54
1300	31.75	33.26	35.1
1301	31.83	32.92	33.7
1302	31.95	33.53	35.56
1303	32.12	33.71	33.54
1304	32.62	34.32	34.34
1305	32.96	35.32	35.52
1306	33.14	35.04	34.29
1307	33.33	35.22	33.63
1308	33.41	35.44	35.01
1309	33.54	35.38	34.68
1310	33.95	50	35.33
1311	34.54	37.42	34.36
1312	35.15	50	33.61
1313	50	36.04	34.8
1314	50	36.38	36.29
1315	50	50	34.88
1316	50	50	33.14
1317	50	50	33.89
1318	50	50	35.12
1319	50	50	36.13
1320	50	50	35.39
1321	50	50	34.78
1322	50	50	36.36
1323	50	50	33.94
1324	50	50	35.96
1325	50	50	35.99
1326	50	50	35.04
1327	50	50	35.93
1328	50	50	35.23
1329	50	50	34.56
1330	50	50	35.58
1331	50	50	35.93
1332	50	50	34.26
1333	50	50	36.24
1334	50	50	34.81
1335	50	50	35.85
1336	50	50	36.76
1337	50	50	35.82
1338	50	50	36.48
1339	50	50	34.23
1340	50	50	35.37
1341	50	50	35.2
1342	50	50	35.24
1343	50	50	33.86
1344	50	50	34.64
1345	50	50	35.02
1346	50	50	33.48
1347	50	50	34.01
1348	50	50	33.72
1349	50	50	35.29
1350	50	50	35.68
1351	50	50	33.82
1352	50	50	34.99
1353	50	50	35.04
1354	50	50	34.63
1355	50	50	36.48
1356	50	50	35.35
1357	50	50	34.87
1358	50	50	35.67
1359	50	50	34.75
1360	50	50	35.32
1361	50	50	34.07
1362	50	50	34.54
1363	50	50	35.05
1364	50	50	34.38
1365	50	50	34.29
1366	50	50	34.03
1367	50	50	36.6
1368	50	50	33.82
1369	50	50	34.31
1370	50	50	34.79
1371	50	50	34.4
1372	50	50	34.9
1373	50	50	34.51
1374	50	50	35.2
1375	50	50	33.71
1376	50	50	34.97
1377	50	50	34.2
1378	50	50	33.95
1379	50	50	34.02
1380	50	50	35.49
1381	50	50	34.75
1382	50	50	34.77
1383	50	50	35.6
1384	50	50	35.17
1385	50	50	35.41
1386	50	50	34.74
1387	50	50	35.17
1388	50	50	35.41
1389	50	50	34.27
1390	50	50	33.8
1391	50	50	34.59
1392	50	50	36.07
1393	50	50	34.9
1394	50	50	34.58
1395	50	50	35.3
1396	50	50	35.03
1397	50	50	34.86
1398	50	50	34.55
1399	50	50	36.04
1400	50	50	34.42
1401	50	50	34.78
1402	50	50	34.4
1403	50	50	35.03
1404	50	50	35.94
1405	50	50	34.03
1406	50	50	35.43
1407	50	50	35.73
1408	50	50	35.2
1409	50	50	34.08
1410	50	50	36.6
1411	50	50	35.8
1412	50	50	35.46
1413	50	50	35.51
1414	50	50	34.45
1415	50	50	35.01
1416	50	50	35.75
1417	50	50	33.51
1418	50	50	35.91
1419	50	50	33.6
1420	50	50	35.38
1421	50	50	34.48
1422	50	50	35.25
1423	50	50	33.74
1424	50	50	35.61
1425	50	50	34.4
1426	50	50	33.79
1427	50	50	34.83
1428	50	50	35.48
1429	50	50	35.8
1430	50	50	33.95
1431	50	50	33.93
1432	50	50	34.32
1433	50	50	34.43
1434	50	50	34.63
1435	50	50	34.95
1436	50	50	34.36
1437	50	50	34.51
1438	50	50	34.65
1439	50	50	34.44
1440	50	50	34.99
1441	50	50	34.97
1442	50	50	35.08
1443	50	50	36.01
1444	14.94	15.07	34.73
1445	15.68	15.81	36.56
1446	16.61	16.8	36.23
1447	17.14	17.32	35.24
1448	17.15	17.48	34.73
1449	17.65	17.98	34.34
1450	17.71	17.65	35.67
1451	17.83	18.23	35.18
1452	18.12	18.49	34.69
1453	18.44	18.91	36.47
1454	19.01	19.03	35.91
1455	19.07	19.75	35.67
1456	19.43	19.62	34.09
1457	20.25	20.32	34.68
1458	20.6	20.88	33.55
1459	21.66	21.88	35.36
1460	21.79	22.43	36.01
1461	21.83	21.76	35.17
1462	22.15	22.75	34.08
1463	22.15	22.75	35.45
1464	22.3	22.8	33.71
1465	22.89	23.33	34.7
1466	22.9	23.4	35.9
1467	22.99	23.15	34.04
1468	23.75	24.12	33.11
1469	24.23	24.72	36.12
1470	24.27	24.5	34.78
1471	24.69	24.91	34.67
1472	24.73	24.89	34.88
1473	24.96	25.57	34.86
1474	25.21	25.56	35.1
1475	25.33	25.81	34.99
1476	25.9	26.4	36.26
1477	25.9	26.44	33.66
1478	26.28	26.96	33.3
1479	26.42	26.98	34.81
1480	26.45	27.3	34.18
1481	26.82	27.52	33.17
1482	26.91	27.68	35.03
1483	27.21	27.98	35.17
1484	27.3	28	33.36
1485	27.54	28.22	34.77
1486	27.55	28.15	33.29
1487	28.09	28.83	34.34
1488	28.64	29.61	34.15
1489	28.89	30.06	34.01
1490	29.04	29.72	34.91
1491	29.06	30.14	35.65
1492	29.18	29.83	35.64
1493	29.19	29.38	33.39
1494	29.51	30.43	34.36
1495	29.73	30.76	33.64
1496	29.97	32.13	36.66
1497	30.03	31.19	34.59
1498	30.43	31.6	34.34
1499	30.74	32.14	34.78
1500	30.98	31.86	32.96
1501	31.15	32.66	34.62
1502	31.25	33.58	34.72
1503	31.36	33.39	34.41
1504	31.41	32.95	34.5
1505	31.46	33.65	34.78
1506	32.07	33.74	34.7
1507	32.31	33.96	33.4
1508	32.75	34.85	34.61
1509	33.63	35.58	33.25
1510	33.75	36.2	34.74
1511	50	36.72	34.23
1512	50	38.2	35.68
1513	50	38.67	34.29
1514	50	50	35
1515	50	50	34.17
1516	50	50	35.03
1517	50	50	34.09
1518	50	50	35.97
1519	50	50	33.53
1520	50	50	34.76
1521	50	50	34.17
1522	50	50	35.5
1523	50	50	34.39
1524	50	50	33.7
1525	50	50	36.57
1526	50	50	33.69
1527	50	50	36.14
1528	50	50	35.76
1529	50	50	34.88
1530	50	50	34.15
1531	50	50	33.45
1532	50	50	34.71
1533	50	50	34.82
1534	50	50	33.74
1535	50	50	34.1
1536	50	50	33.91
1537	50	50	35.73
1538	50	50	34.33
1539	50	50	36.7
1540	50	50	33.6
1541	50	50	34.28
1542	50	50	33.53
1543	50	50	35.45
1544	50	50	35.48
1545	50	50	35.3
1546	50	50	34.04
1547	50	50	33.88
1548	50	50	36.09
1549	50	50	35.31
1550	50	50	36.11
1551	50	50	34.65
1552	50	50	35.5
1553	50	50	33.35
1554	50	50	34.27
1555	50	50	34.4
1556	50	50	34.67
1557	50	50	35.87
1558	50	50	34.33
1559	50	50	35.71
1560	50	50	34.9
1561	50	50	35.66
1562	50	50	34.8
1563	50	50	34.41
1564	50	50	33.1
1565	50	50	35.24
1566	50	50	34.24
1567	50	50	34.74
1568	50	50	34.5
1569	50	50	34.03
1570	50	50	34.19
1571	50	50	33.72
1572	50	50	34.88
1573	50	50	33.05
1574	50	50	34.66
1575	50	50	35.81
1576	50	50	34.88
1577	50	50	35.74
1578	50	50	34.26
1579	50	50	34.4
1580	50	50	34.75
1581	50	50	35.74
1582	50	50	36.03
1583	50	50	36.04
1584	50	50	34.52
1585	50	50	35.48
1586	50	50	33.17
1587	50	50	34.81
1588	50	50	34.66
1589	50	50	34.78
1590	50	50	36.2
1591	50	50	33.99
1592	50	50	33.46
1593	50	50	35.41
1594	50	50	35.17
1595	50	50	33.3
1596	50	50	34.08
1597	50	50	34.03
1598	50	50	34.08
1599	50	50	34.21
1600	50	50	35.45
1601	50	50	34.03
1602	50	50	35.52
1603	50	50	33.98
1604	50	50	34.7
1605	50	50	33.38
1606	50	50	32.92
1607	50	50	33.95
1608	50	50	33.77
1609	50	50	35.16
1610	50	50	33.94
1611	50	50	35.63
1612	50	50	35.74
1613	50	50	33.19
1614	50	50	33.46
1615	50	50	33.68
1616	50	50	35.08
1617	50	50	33.62
1618	50	50	34.65
1619	50	50	33.02
1620	50	50	35.11
1621	50	50	35.25
1622	50	50	36.11
1623	50	50	33.56
1624	50	50	35.08
1625	50	50	33.34
1626	50	50	35.94
1627	50	50	34.84
1628	50	50	35.2
1629	50	50	35.27
1630	50	50	36.16
1631	50	50	35.59
1632	50	50	33.25
1633	50	50	34.96
1634	50	50	34.81
1635	50	50	34.36
1636	50	50	34.8
1637	50	50	33.64
1638	50	50	33.56
1639	50	50	35.19
1640	50	50	34.57
1641	50	50	35.5
1642	50	50	34.25
1643	50	50	36.07
1644	50	50	34.32
1645	50	50	33.9
1646	50	50	35.87
1647	50	50	34.84
1648	50	50	35.31
1649	50	50	34.88
1650	50	50	35.36
1651	50	50	34.49
1652	50	50	35.37
1653	50	50	34.65
1654	50	50	34.37
1655	50	50	33.72
1656	50	50	34.58
1657	50	50	35.78
1658	50	50	34.52
1659	50	50	35.24
1660	50	50	33.88
1661	50	50	33.72
1662	50	50	35.04
1663	50	50	34.45
1664	50	50	35
1665	50	50	34.87
1666	50	50	34.57
1667	50	50	34.12
1668	50	50	35.57
1669	50	50	35.17
1670	50	50	34.83
1671	50	50	35.02
1672	50	50	34.91
1673	50	50	36.08
1674	50	50	35.96
1675	50	50	36
1676	50	50	35.54
1677	50	50	34.19
1678	50	50	34.27
1679	50	50	35.28
1680	50	50	34.88
1681	50	50	34.34
1682	50	50	35.01
1683	50	50	34.36
1684	50	50	33.43
1685	50	50	34.62
1686	50	50	33.88
1687	50	50	33.09
1688	50	50	34.26
1689	50	50	34.05
1690	50	50	34.85
1691	50	50	35.88
1692	50	50	33.69
1693	50	50	34.54
1694	14.34	14.4	36.97
1695	14.64	14.64	33.35
1696	14.92	14.91	35.84
1697	16.22	16.01	33.75
1698	16.34	16.51	34.23
1699	16.82	17.23	35.27
1700	17.02	17.17	35.32
1701	17.08	17.09	36.71
1702	18.63	18.87	36.12
1703	19.15	19.61	34.73
1704	19.65	19.93	34.68
1705	19.83	19.82	34.22
1706	19.85	20.42	34.73
1707	20.08	20.57	35.4
1708	20.23	20.59	34.86
1709	20.5	21.19	36.57
1710	21.29	21.61	34.65
1711	21.29	21.86	33.64
1712	22.24	22.17	33.97
1713	22.3	22.02	36.77
1714	23.74	24.3	35.57
1715	23.8	23.76	33.99
1716	23.97	24.16	35.8
1717	24	24.27	35.28
1718	25.11	25.3	34.66
1719	25.56	25.93	33.56
1720	26.09	26.41	33.8
1721	26.3	26.65	33.12
1722	26.46	27.06	35.42
1723	26.57	26.79	35.57
1724	26.62	26.8	36.59
1725	28.21	29.2	33.9
1726	28.69	29.5	33.97
1727	28.87	29.67	34.27
1728	29.11	29.96	33.36
1729	29.26	29.91	36.28
1730	29.49	30.17	35.09
1731	29.72	31	33.7
1732	30.7	32.02	35.24
1733	30.77	32.12	33.93
1734	30.85	32.58	35.63
1735	31.15	32.9	36.18
1736	31.19	32.63	34.43
1737	31.46	33.35	34.64
1738	31.8	33.73	34.13
1739	31.83	34.26	35.38
1740	32.31	34.72	35.43
1741	32.38	35.55	35.07
1742	32.48	34.66	33.21
1743	32.75	34.4	34.84
1744	32.93	35.25	34.92
1745	33.03	35.09	35.93
1746	33.6	36.42	33.98
1747	50	36.06	34.82
1748	50	36.42	35.52
1749	50	36.43	35.35
1750	50	37.16	33.86
1751	50	37.32	33.17
1752	50	50	36.33
1753	50	50	33.19
1754	50	50	35.25
1755	50	50	34.29
1756	50	50	34.57
1757	50	50	33.11
1758	50	50	34.63
1759	50	50	34.63
1760	50	50	35.61
1761	50	50	33.75
1762	50	50	33.37
1763	50	50	33.34
1764	50	50	35.52
1765	50	50	34.07
1766	50	50	35.06
1767	50	50	36.02
1768	50	50	35.76
1769	50	50	36.3
1770	50	50	35.09
1771	50	50	34.38
1772	50	50	34.68
1773	50	50	35.04
1774	50	50	33.78
1775	50	50	34.98
1776	50	50	33.55
1777	50	50	34.42
1778	50	50	34.04
1779	50	50	34.75
1780	50	50	34.92
1781	50	50	33.6
1782	50	50	34.36
1783	50	50	34.09
1784	50	50	34.89
1785	50	50	33.33
1786	50	50	33.98
1787	50	50	33.67
1788	50	50	34.93
1789	50	50	33.81
1790	50	50	33.59
1791	50	50	36.19
1792	50	50	35.47
1793	50	50	33.77
1794	50	50	34.93
1795	50	50	35.16
1796	50	50	34.15
1797	50	50	35.15
1798	50	50	33.56
1799	50	50	34.47
1800	50	50	36.35
1801	50	50	33.89
1802	50	50	34.72
1803	50	50	35.83
1804	50	50	34.21
1805	50	50	35.41
1806	50	50	34.81
1807	50	50	34.35
1808	50	50	33.78
1809	50	50	36.48
1810	50	50	33.65
1811	50	50	35.22
1812	50	50	33.38
1813	50	50	36.53
1814	50	50	34.74
1815	50	50	35.06
1816	50	50	35.46
1817	50	50	34.3
1818	50	50	33.52
1819	50	50	33.96
1820	50	50	33.74
1821	50	50	34.71
1822	50	50	35.01
1823	50	50	34.01
1824	50	50	34.3
1825	50	50	33.35
1826	50	50	33.65
1827	50	50	34.08
1828	50	50	34.91
1829	50	50	35.11
1830	50	50	36.49
1831	50	50	34.17
1832	50	50	34.37
1833	50	50	34.14
1834	50	50	33.89
1835	50	50	35.23
1836	50	50	33.34
1837	50	50	34.2
1838	50	50	33.51
1839	50	50	34.13
1840	50	50	35.58
1841	50	50	34.24
1842	50	50	35.34
1843	50	50	35.3
1844	50	50	34.41
1845	50	50	34.97
1846	50	50	33.48
1847	50	50	34.62
1848	50	50	34.9
1849	50	50	34.78
1850	50	50	34.37
1851	50	50	33.99
1852	50	50	34.65
1853	50	50	33.62
1854	50	50	33.61
1855	50	50	34.63
1856	50	50	35.08
1857	50	50	35.38
1858	50	50	35.02
1859	50	50	35.62
1860	50	50	33.84
1861	50	50	35.72
1862	50	50	34.48
1863	50	50	35.41
1864	50	50	35.92
1865	50	50	34.18
1866	50	50	34.84
1867	50	50	35.6
1868	50	50	35.21
1869	50	50	34.71
1870	50	50	33.77
1871	50	50	34.24
1872	50	50	34.02
1873	50	50	35.66
1874	50	50	35.54
1875	50	50	35.97
1876	50	50	33.4
1877	50	50	35.27
1878	50	50	34.29
1879	50	50	33.85
1880	50	50	33.3
1881	50	50	35.71
1882	50	50	34.71
1883	50	50	34.74
1884	50	50	34.68
1885	50	50	34.39
1886	50	50	34.02
1887	50	50	34.64
1888	50	50	33.86
1889	50	50	34.31
1890	50	50	33.92
1891	50	50	37.19
1892	50	50	33.37
1893	50	50	34.51
1894	50	50	35.66
1895	50	50	35.65
1896	50	50	33.95
1897	50	50	33.74
1898	50	50	33.86
1899	50	50	33.77
1900	50	50	34.08
1901	50	50	34.63
1902	50	50	34.51
1903	50	50	34.19
1904	50	50	34.7
1905	50	50	33.86
1906	50	50	34.58
1907	50	50	35.05
1908	50	50	35.09
1909	50	50	35.85
1910	50	50	35.64
1911	50	50	33.67
1912	50	50	35.3
1913	50	50	35.44
1914	50	50	33.83
1915	50	50	34.03
1916	50	50	34.91
1917	50	50	34.6
1918	50	50	33.72
1919	50	50	35.17
1920	50	50	35.09
1921	50	50	34.49
1922	50	50	35.04
1923	50	50	34.9
1924	50	50	35.19
1925	50	50	34.59
1926	50	50	35.39
1927	50	50	35.4
1928	50	50	35.71
1929	50	50	35.21
1930	50	50	34.72
1931	50	50	34.35
1932	50	50	35.02
1933	50	50	33.48
1934	12.72	12.67	36.17
1935	14	14.1	35.65
1936	14.85	14.96	35.78
1937	15.66	15.85	33.68
1938	15.97	16.24	34.96
1939	16.05	16.49	34.77
1940	16.1	16.19	33.65
1941	16.22	16.35	36.07
1942	16.35	16.39	34.38
1943	16.39	16.34	36.17
1944	16.42	16.94	36.6
1945	16.59	16.92	34.35
1946	16.66	16.95	35.8
1947	17.53	17.72	33.98
1948	17.88	17.98	33.76
1949	17.94	17.83	34
1950	17.99	18.07	34.78
1951	18.09	18.51	34.38
1952	18.2	18.51	35.52
1953	18.34	18.33	34.63
1954	18.36	18.64	35.77
1955	18.36	18.84	35.31
1956	18.63	19.03	36.61
1957	18.82	19.38	35.4
1958	18.86	18.45	35.83
1959	19.12	19.03	33.51
1960	19.13	19.45	35.26
1961	19.16	19.01	35.77
1962	19.34	19.73	34.61
1963	19.51	19.83	34.75
1964	19.61	19.91	34.85
1965	19.87	20.25	35.87
1966	19.91	19.83	36.66
1967	20.16	20.31	33.44
1968	20.55	20.76	33.83
1969	20.61	20.2	35.36
1970	20.62	20.7	33.96
1971	20.8	21.46	35.67
1972	20.92	21.44	35.57
1973	21.06	21.74	36.07
1974	21.21	21.53	35.8
1975	21.31	21.34	33.58
1976	21.38	22.02	34.94
1977	21.39	21.71	33.97
1978	21.64	22.41	35.14
1979	22.24	22.56	35.15
1980	22.56	22.61	33.86
1981	23.05	22.88	33.64
1982	23.08	23.37	35.98
1983	23.34	23.91	34.37
1984	23.46	23.31	35.02
1985	23.86	24.05	35.4
1986	24.13	24.31	34.67
1987	24.45	24.86	33.72
1988	24.47	25.05	35.65
1989	24.55	24.82	34.7
1990	24.61	24.92	33.58
1991	24.69	25.07	34.11
1992	24.98	25.59	34.12
1993	25.01	25.33	34.04
1994	25.04	25.54	34.57
1995	25.13	25.63	35.05
1996	25.47	25.79	33.69
1997	25.49	26.17	35.45
1998	25.62	25.94	33.58
[truncated: 8,038 more rows]
[truncated: 1 more columns]

## Sheet: Figure 6
Figure 6. Comparison of transport buffers, Ct values
Buffer	Replicate	Time (days)	Sample input (µl)	Storage temperature (°C)	Ct
10 mM Tris buffer	1	0	4	NA	14.8895
10 mM Tris buffer	2	0	4	NA	13.955
10 mM Tris buffer	3	0	4	NA	14.3734
10 mM Tris buffer	1	0	7	NA	14.2424
10 mM Tris buffer	2	0	7	NA	14.1711
10 mM Tris buffer	3	0	7	NA	14.2061
10 mM Tris buffer	1	0	10	NA	13.8706
10 mM Tris buffer	2	0	10	NA	13.7725
10 mM Tris buffer	3	0	10	NA	13.7742
10 mM Tris buffer	1	0	13.5	NA	13.3148
10 mM Tris buffer	2	0	13.5	NA	13.2667
10 mM Tris buffer	3	0	13.5	NA	13.301
10 mM Tris buffer	1	1	4	4	15.3307
10 mM Tris buffer	2	1	4	4	15.2018
10 mM Tris buffer	3	1	4	4	15.2494
10 mM Tris buffer	1	1	13.5	4	13.9757
10 mM Tris buffer	2	1	13.5	4	14.0894
10 mM Tris buffer	3	1	13.5	4	13.9229
10 mM Tris buffer	1	1	4	Room temperature	15.1409
10 mM Tris buffer	2	1	4	Room temperature	15.1535
10 mM Tris buffer	3	1	4	Room temperature	15.2887
10 mM Tris buffer	1	1	13.5	Room temperature	14.7401
10 mM Tris buffer	2	1	13.5	Room temperature	14.4107
10 mM Tris buffer	3	1	13.5	Room temperature	14.3455
10 mM Tris buffer	1	4	4	4	16.0159
10 mM Tris buffer	2	4	4	4	15.617
10 mM Tris buffer	3	4	4	4	15.8438
10 mM Tris buffer	1	4	13.5	4	14.5728
10 mM Tris buffer	2	4	13.5	4	14.3173
10 mM Tris buffer	3	4	13.5	4	14.6576
10 mM Tris buffer	1	4	4	Room temperature	15.957
10 mM Tris buffer	2	4	4	Room temperature	16.4153
10 mM Tris buffer	3	4	4	Room temperature	16.0771
10 mM Tris buffer	1	4	13.5	Room temperature	15.1566
10 mM Tris buffer	2	4	13.5	Room temperature	15.8594
10 mM Tris buffer	3	4	13.5	Room temperature	15.1381
10 mM Tris buffer	1	7	4	4	15.6425
10 mM Tris buffer	2	7	4	4	15.715
10 mM Tris buffer	3	7	4	4	15.873
10 mM Tris buffer	1	7	13.5	4	14.427
10 mM Tris buffer	2	7	13.5	4	14.3094
10 mM Tris buffer	3	7	13.5	4	14.3053
10 mM Tris buffer	1	7	4	Room temperature	16.0222
10 mM Tris buffer	2	7	4	Room temperature	15.7104
10 mM Tris buffer	3	7	4	Room temperature	16.0173
10 mM Tris buffer	1	7	13.5	Room temperature	15.0857
10 mM Tris buffer	2	7	13.5	Room temperature	14.8939
10 mM Tris buffer	3	7	13.5	Room temperature	14.7598
1mM Sodium Citrate, pH 6.5	1	0	4	NA	14.9308
1mM Sodium Citrate, pH 6.5	2	0	4	NA	14.7198
1mM Sodium Citrate, pH 6.5	3	0	4	NA	14.6251
1mM Sodium Citrate, pH 6.5	1	0	7	NA	14.7602
1mM Sodium Citrate, pH 6.5	2	0	7	NA	14.2785
1mM Sodium Citrate, pH 6.5	3	0	7	NA	14.5161
1mM Sodium Citrate, pH 6.5	1	0	10	NA	13.6073
1mM Sodium Citrate, pH 6.5	2	0	10	NA	13.714
1mM Sodium Citrate, pH 6.5	3	0	10	NA	13.6606
1mM Sodium Citrate, pH 6.5	1	0	13.5	NA	13.6863
1mM Sodium Citrate, pH 6.5	2	0	13.5	NA	13.4237
1mM Sodium Citrate, pH 6.5	3	0	13.5	NA	13.3173
1mM Sodium Citrate, pH 6.5	1	1	4	4	14.5043
1mM Sodium Citrate, pH 6.5	2	1	4	4	14.45
1mM Sodium Citrate, pH 6.5	3	1	4	4	14.4342
1mM Sodium Citrate, pH 6.5	1	1	13.5	4	13.628
1mM Sodium Citrate, pH 6.5	2	1	13.5	4	13.7764
1mM Sodium Citrate, pH 6.5	3	1	13.5	4	14.0227
1mM Sodium Citrate, pH 6.5	1	1	4	Room temperature	14.5028
1mM Sodium Citrate, pH 6.5	2	1	4	Room temperature	14.37
1mM Sodium Citrate, pH 6.5	3	1	4	Room temperature	14.5107
1mM Sodium Citrate, pH 6.5	1	1	13.5	Room temperature	13.6082
1mM Sodium Citrate, pH 6.5	2	1	13.5	Room temperature	13.49
1mM Sodium Citrate, pH 6.5	3	1	13.5	Room temperature	13.7267
1mM Sodium Citrate, pH 6.5	1	4	4	4	14.8464
1mM Sodium Citrate, pH 6.5	2	4	4	4	14.4652
1mM Sodium Citrate, pH 6.5	3	4	4	4	14.7119
1mM Sodium Citrate, pH 6.5	1	4	4	Room temperature	14.7325
1mM Sodium Citrate, pH 6.5	2	4	4	Room temperature	14.7004
1mM Sodium Citrate, pH 6.5	3	4	4	Room temperature	14.7502
1mM Sodium Citrate, pH 6.5	1	4	13.5	Room temperature	14.2376
1mM Sodium Citrate, pH 6.5	2	4	13.5	Room temperature	13.9899
1mM Sodium Citrate, pH 6.5	3	4	13.5	Room temperature	14.204
1mM Sodium Citrate, pH 6.5	1	7	4	4	14.8812
1mM Sodium Citrate, pH 6.5	2	7	4	4	14.8098
1mM Sodium Citrate, pH 6.5	3	7	4	4	14.9573
1mM Sodium Citrate, pH 6.5	1	7	13.5	4	13.7261
1mM Sodium Citrate, pH 6.5	2	7	13.5	4	13.7627
1mM Sodium Citrate, pH 6.5	3	7	13.5	4	13.8692
1mM Sodium Citrate, pH 6.5	1	7	4	Room temperature	15.9277
1mM Sodium Citrate, pH 6.5	2	7	4	Room temperature	14.8561
1mM Sodium Citrate, pH 6.5	3	7	4	Room temperature	14.9757
1mM Sodium Citrate, pH 6.5	1	7	13.5	Room temperature	15.497
1mM Sodium Citrate, pH 6.5	2	7	13.5	Room temperature	13.6646
1mM Sodium Citrate, pH 6.5	3	7	13.5	Room temperature	13.6291
citrate buffer	1	0	4	NA	ND
citrate buffer	2	0	4	NA	ND
citrate buffer	3	0	4	NA	ND
citrate buffer	1	0	7	NA	ND
citrate buffer	2	0	7	NA	ND
citrate buffer	3	0	7	NA	ND
citrate buffer	1	0	10	NA	ND
citrate buffer	2	0	10	NA	ND
citrate buffer	3	0	10	NA	ND
citrate buffer	1	0	13.5	NA	ND
citrate buffer	2	0	13.5	NA	ND
citrate buffer	3	0	13.5	NA	ND
citrate buffer	1	1	4	4	ND
citrate buffer	2	1	4	4	ND
citrate buffer	3	1	4	4	ND
citrate buffer	1	1	4	Room temperature	ND
citrate buffer	2	1	4	Room temperature	ND
citrate buffer	3	1	4	Room temperature	ND
citrate buffer	1	4	4	4	ND
citrate buffer	2	4	4	4	ND
citrate buffer	3	4	4	4	ND
citrate buffer	1	4	4	Room temperature	ND
citrate buffer	2	4	4	Room temperature	ND
citrate buffer	3	4	4	Room temperature	ND
citrate buffer	1	7	4	4	ND
citrate buffer	2	7	4	4	ND
citrate buffer	3	7	4	4	ND
citrate buffer	1	7	4	Room temperature	ND
citrate buffer	2	7	4	Room temperature	ND
citrate buffer	3	7	4	Room temperature	ND
DMEM	1	0	4	NA	15.4841
DMEM	2	0	4	NA	15.2228
DMEM	3	0	4	NA	15.3997
DMEM	1	0	7	NA	18.8494
DMEM	2	0	7	NA	19.9882
DMEM	3	0	7	NA	20.0708
DMEM	1	0	10	NA	ND
DMEM	2	0	10	NA	ND
DMEM	3	0	10	NA	ND
DMEM	1	0	13.5	NA	ND
DMEM	2	0	13.5	NA	ND
DMEM	3	0	13.5	NA	ND
DMEM	1	1	4	4	16.4791
DMEM	2	1	4	4	16.4305
DMEM	3	1	4	4	16.4691
DMEM	1	1	4	Room temperature	17.8228
DMEM	2	1	4	Room temperature	17.5344
DMEM	3	1	4	Room temperature	17.3441
DMEM	1	4	4	4	15.4828
DMEM	2	4	4	4	15.7175
DMEM	3	4	4	4	15.7945
DMEM	1	4	4	Room temperature	15.8862
DMEM	2	4	4	Room temperature	15.9195
DMEM	3	4	4	Room temperature	16.1188
DMEM	1	7	4	4	15.8537
DMEM	2	7	4	4	15.8622
DMEM	3	7	4	4	15.8866
DMEM	1	7	4	Room temperature	18.8028
DMEM	2	7	4	Room temperature	16.8205
DMEM	3	7	4	Room temperature	16.3447
eSwab	1	0	4	NA	14.2799
eSwab	2	0	4	NA	14.3718
eSwab	1	0	7	NA	16.4659
eSwab	2	0	7	NA	17.0138
eSwab	1	0	10	NA	ND
eSwab	2	0	10	NA	ND
eSwab	1	0	13.5	NA	ND
eSwab	2	0	13.5	NA	ND
eSwab	1	1	4	4	14.2557
eSwab	2	1	4	4	14.3435
eSwab	1	1	7	4	17.7378
eSwab	2	1	7	4	17.8921
eSwab	1	1	4	Room temperature	14.4112
eSwab	2	1	4	Room temperature	14.4349
eSwab	1	1	7	Room temperature	17.1008
eSwab	2	1	7	Room temperature	17.0927
H2O	1	0	4	NA	14.8897
H2O	2	0	4	NA	14.8054
H2O	3	0	4	NA	14.7656
H2O	1	0	7	NA	14.6962
H2O	2	0	7	NA	14.4603
H2O	3	0	7	NA	14.6884
H2O	1	0	10	NA	13.8038
H2O	2	0	10	NA	13.8716
H2O	3	0	10	NA	13.8555
H2O	1	0	13.5	NA	13.5218
H2O	2	0	13.5	NA	13.4739
H2O	3	0	13.5	NA	13.4537
H2O	1	1	4	4	14.488
H2O	2	1	4	4	14.7306
H2O	3	1	4	4	14.7231
H2O	1	1	13.5	4	13.4419
H2O	2	1	13.5	4	13.7075
H2O	3	1	13.5	4	13.6583
H2O	1	1	4	Room temperature	14.7478
H2O	2	1	4	Room temperature	14.7313
H2O	3	1	4	Room temperature	14.704
H2O	1	1	13.5	Room temperature	13.6448
H2O	2	1	13.5	Room temperature	13.6691
H2O	3	1	13.5	Room temperature	13.4919
H2O	1	4	4	4	14.8451
H2O	2	4	4	4	14.7958
H2O	3	4	4	4	14.7724
H2O	1	4	13.5	4	13.9084
H2O	2	4	13.5	4	13.8595
H2O	3	4	13.5	4	13.8812
H2O	1	4	4	Room temperature	14.7979
H2O	2	4	4	Room temperature	14.9176
H2O	3	4	4	Room temperature	14.9517
H2O	1	4	13.5	Room temperature	13.8213
H2O	2	4	13.5	Room temperature	13.9122
H2O	3	4	13.5	Room temperature	13.9115
H2O	1	7	4	4	14.9161
H2O	2	7	4	4	14.9718
H2O	3	7	4	4	15.0478
H2O	1	7	13.5	4	13.845
H2O	2	7	13.5	4	13.7029
H2O	3	7	13.5	4	13.8339
H2O	1	7	4	Room temperature	14.9149
H2O	2	7	4	Room temperature	14.8441
H2O	3	7	4	Room temperature	14.933
H2O	1	7	13.5	Room temperature	13.615
H2O	2	7	13.5	Room temperature	13.7674
H2O	3	7	13.5	Room temperature	13.8199
HBSS	1	0	4	NA	14.7566
HBSS	2	0	4	NA	14.6752
HBSS	3	0	4	NA	14.7223
HBSS	1	0	7	NA	16.0334
HBSS	2	0	7	NA	16.7525
HBSS	3	0	7	NA	16.3683
HBSS	1	0	10	NA	ND
HBSS	2	0	10	NA	ND
HBSS	3	0	10	NA	ND
HBSS	1	0	13.5	NA	ND
HBSS	2	0	13.5	NA	ND
HBSS	3	0	13.5	NA	ND
HBSS	1	1	4	4	15.3335
HBSS	2	1	4	4	15.2757
HBSS	3	1	4	4	15.2865
HBSS	1	1	4	Room temperature	15.8304
HBSS	2	1	4	Room temperature	15.647
HBSS	3	1	4	Room temperature	15.7106
HBSS	1	4	4	4	14.8434
HBSS	2	4	4	4	14.8473
HBSS	3	4	4	4	14.8106
HBSS	1	4	4	Room temperature	14.8323
HBSS	2	4	4	Room temperature	14.7414
HBSS	3	4	4	Room temperature	14.7736
HBSS	1	7	4	4	14.9603
HBSS	2	7	4	4	14.8922
HBSS	3	7	4	4	14.897
HBSS	1	7	4	Room temperature	15.1247
HBSS	2	7	4	Room temperature	14.9997
HBSS	3	7	4	Room temperature	14.9424
PBS 100mM	1	0	4	NA	14.211
PBS 100mM	2	0	4	NA	14.2526
PBS 100mM	3	0	4	NA	14.3414
PBS 100mM	1	0	7	NA	17.5422
PBS 100mM	2	0	7	NA	17.1907
PBS 100mM	3	0	7	NA	18.3785
PBS 100mM	1	0	10	NA	ND
PBS 100mM	2	0	10	NA	ND
PBS 100mM	3	0	10	NA	ND
PBS 100mM	1	0	13.5	NA	ND
PBS 100mM	2	0	13.5	NA	ND
PBS 100mM	3	0	13.5	NA	ND
PBS 100mM	1	1	4	4	14.1261
PBS 100mM	2	1	4	4	14.1402
PBS 100mM	3	1	4	4	14.2175
PBS 100mM	1	1	4	Room temperature	14.1366
PBS 100mM	2	1	4	Room temperature	14.1025
PBS 100mM	3	1	4	Room temperature	14.0911
PBS 100mM	1	4	4	4	14.2032
PBS 100mM	2	4	4	4	14.1219
PBS 100mM	3	4	4	4	14.0827
PBS 100mM	1	4	4	Room temperature	13.9983
PBS 100mM	2	4	4	Room temperature	14.0859
PBS 100mM	3	4	4	Room temperature	14.0708
PBS 100mM	1	7	4	4	14.2454
PBS 100mM	2	7	4	4	14.2662
PBS 100mM	3	7	4	4	14.3128
PBS 100mM	1	7	4	Room temperature	14.0671
PBS 100mM	2	7	4	Room temperature	14.1331
PBS 100mM	3	7	4	Room temperature	13.9947
PBS 10mM	1	0	4	NA	15.0434
PBS 10mM	2	0	4	NA	14.722
PBS 10mM	3	0	4	NA	14.5595
PBS 10mM	1	0	7	NA	14.7563
PBS 10mM	2	0	7	NA	14.3484
PBS 10mM	3	0	7	NA	14.4929
PBS 10mM	1	0	10	NA	13.5195
PBS 10mM	2	0	10	NA	13.7305
PBS 10mM	3	0	10	NA	13.694
PBS 10mM	1	0	13.5	NA	13.468
PBS 10mM	2	0	13.5	NA	13.4065
PBS 10mM	3	0	13.5	NA	13.261
PBS 10mM	1	1	4	4	14.9189
PBS 10mM	2	1	4	4	14.9803
PBS 10mM	3	1	4	4	14.9052
PBS 10mM	1	1	13.5	4	13.9818
PBS 10mM	2	1	13.5	4	13.9433
PBS 10mM	3	1	13.5	4	13.8932
PBS 10mM	1	1	4	Room temperature	15.2031
PBS 10mM	2	1	4	Room temperature	15.168
PBS 10mM	3	1	4	Room temperature	15.2239
PBS 10mM	1	1	13.5	Room temperature	14.069
PBS 10mM	2	1	13.5	Room temperature	14.0361
PBS 10mM	3	1	13.5	Room temperature	14.0839
PBS 10mM	1	4	4	4	15.1491
PBS 10mM	2	4	4	4	15.1431
PBS 10mM	3	4	4	4	14.9618
PBS 10mM	1	4	13.5	4	14.2083
PBS 10mM	2	4	13.5	4	14.1522
PBS 10mM	3	4	13.5	4	14.0481
PBS 10mM	1	4	4	Room temperature	15.2175
PBS 10mM	2	4	4	Room temperature	15.3257
PBS 10mM	3	4	4	Room temperature	15.3086
PBS 10mM	1	4	13.5	Room temperature	14.3702
PBS 10mM	2	4	13.5	Room temperature	14.3046
PBS 10mM	3	4	13.5	Room temperature	14.2183
PBS 10mM	1	7	4	4	15.006
PBS 10mM	2	7	4	4	15.2073
PBS 10mM	3	7	4	4	15.1446
PBS 10mM	1	7	13.5	4	13.9788
PBS 10mM	2	7	13.5	4	14.2861
PBS 10mM	3	7	13.5	4	14.1319
PBS 10mM	1	7	4	Room temperature	15.4777
PBS 10mM	2	7	4	Room temperature	15.3921
PBS 10mM	3	7	4	Room temperature	15.2908
PBS 10mM	1	7	13.5	Room temperature	14.2561
PBS 10mM	2	7	13.5	Room temperature	14.1935
PBS 10mM	3	7	13.5	Room temperature	14.0925
PVSA in 10 mM Tris buffer (pH 7.0)	1	0	4	NA	14.7658
PVSA in 10 mM Tris buffer (pH 7.0)	2	0	4	NA	14.7764
PVSA in 10 mM Tris buffer (pH 7.0)	3	0	4	NA	14.7593
PVSA in 10 mM Tris buffer (pH 7.0)	1	0	7	NA	13.9581
PVSA in 10 mM Tris buffer (pH 7.0)	2	0	7	NA	14.046
PVSA in 10 mM Tris buffer (pH 7.0)	3	0	7	NA	14.1485
PVSA in 10 mM Tris buffer (pH 7.0)	1	0	10	NA	13.6536
PVSA in 10 mM Tris buffer (pH 7.0)	2	0	10	NA	13.7122
PVSA in 10 mM Tris buffer (pH 7.0)	3	0	10	NA	13.7249
PVSA in 10 mM Tris buffer (pH 7.0)	1	0	13.5	NA	13.2728
PVSA in 10 mM Tris buffer (pH 7.0)	2	0	13.5	NA	13.2833
PVSA in 10 mM Tris buffer (pH 7.0)	3	0	13.5	NA	13.6252
PVSA in 10 mM Tris buffer (pH 7.0)	1	1	4	4	14.6333
PVSA in 10 mM Tris buffer (pH 7.0)	2	1	4	4	14.5861
PVSA in 10 mM Tris buffer (pH 7.0)	3	1	4	4	14.6469
PVSA in 10 mM Tris buffer (pH 7.0)	1	1	13.5	4	13.4939
PVSA in 10 mM Tris buffer (pH 7.0)	2	1	13.5	4	13.315
PVSA in 10 mM Tris buffer (pH 7.0)	3	1	13.5	4	13.3666
PVSA in 10 mM Tris buffer (pH 7.0)	1	1	4	Room temperature	14.5705
PVSA in 10 mM Tris buffer (pH 7.0)	2	1	4	Room temperature	14.7431
PVSA in 10 mM Tris buffer (pH 7.0)	3	1	4	Room temperature	14.7421
PVSA in 10 mM Tris buffer (pH 7.0)	1	1	13.5	Room temperature	13.6245
PVSA in 10 mM Tris buffer (pH 7.0)	2	1	13.5	Room temperature	13.6286
PVSA in 10 mM Tris buffer (pH 7.0)	3	1	13.5	Room temperature	13.5974
PVSA in 10 mM Tris buffer (pH 7.0)	1	4	4	4	14.6224
PVSA in 10 mM Tris buffer (pH 7.0)	2	4	4	4	14.7049
PVSA in 10 mM Tris buffer (pH 7.0)	3	4	4	4	14.7185
PVSA in 10 mM Tris buffer (pH 7.0)	1	4	13.5	4	13.6832
PVSA in 10 mM Tris buffer (pH 7.0)	2	4	13.5	4	13.6496
PVSA in 10 mM Tris buffer (pH 7.0)	3	4	13.5	4	13.6449
PVSA in 10 mM Tris buffer (pH 7.0)	1	4	4	Room temperature	14.5604
PVSA in 10 mM Tris buffer (pH 7.0)	2	4	4	Room temperature	14.7476
PVSA in 10 mM Tris buffer (pH 7.0)	3	4	4	Room temperature	14.7283
PVSA in 10 mM Tris buffer (pH 7.0)	1	4	13.5	Room temperature	13.5729
PVSA in 10 mM Tris buffer (pH 7.0)	2	4	13.5	Room temperature	13.4924
PVSA in 10 mM Tris buffer (pH 7.0)	3	4	13.5	Room temperature	13.5848
PVSA in 10 mM Tris buffer (pH 7.0)	1	7	4	4	14.7305
PVSA in 10 mM Tris buffer (pH 7.0)	2	7	4	4	14.6709
PVSA in 10 mM Tris buffer (pH 7.0)	3	7	4	4	14.7033
PVSA in 10 mM Tris buffer (pH 7.0)	1	7	13.5	4	13.3455
PVSA in 10 mM Tris buffer (pH 7.0)	2	7	13.5	4	13.2199
PVSA in 10 mM Tris buffer (pH 7.0)	3	7	13.5	4	13.3387
PVSA in 10 mM Tris buffer (pH 7.0)	1	7	4	Room temperature	14.6206
PVSA in 10 mM Tris buffer (pH 7.0)	2	7	4	Room temperature	14.6684
PVSA in 10 mM Tris buffer (pH 7.0)	3	7	4	Room temperature	14.7019
PVSA in 10 mM Tris buffer (pH 7.0)	1	7	13.5	Room temperature	13.216
PVSA in 10 mM Tris buffer (pH 7.0)	2	7	13.5	Room temperature	13.3145
PVSA in 10 mM Tris buffer (pH 7.0)	3	7	13.5	Room temperature	13.2407
PVSA in 1mM Sodium Citrate	1	0	4	NA	14.7662
PVSA in 1mM Sodium Citrate	2	0	4	NA	14.7839
PVSA in 1mM Sodium Citrate	3	0	4	NA	14.7833
PVSA in 1mM Sodium Citrate	1	0	7	NA	13.91
PVSA in 1mM Sodium Citrate	2	0	7	NA	14.1117
PVSA in 1mM Sodium Citrate	3	0	7	NA	14.0502
PVSA in 1mM Sodium Citrate	1	0	10	NA	13.7444
PVSA in 1mM Sodium Citrate	2	0	10	NA	13.8318
PVSA in 1mM Sodium Citrate	3	0	10	NA	13.9144
PVSA in 1mM Sodium Citrate	1	0	13.5	NA	14.8264
PVSA in 1mM Sodium Citrate	2	0	13.5	NA	14.8434
PVSA in 1mM Sodium Citrate	3	0	13.5	NA	15.1912
PVSA in 1mM Sodium Citrate	1	1	4	4	15.0316
PVSA in 1mM Sodium Citrate	2	1	4	4	14.9592
PVSA in 1mM Sodium Citrate	3	1	4	4	14.9825
PVSA in 1mM Sodium Citrate	1	1	10	4	15.0261
PVSA in 1mM Sodium Citrate	2	1	10	4	14.1122
PVSA in 1mM Sodium Citrate	3	1	10	4	14.1344
PVSA in 1mM Sodium Citrate	1	1	13.5	4	17.7622
PVSA in 1mM Sodium Citrate	2	1	13.5	4	15.5301
PVSA in 1mM Sodium Citrate	3	1	13.5	4	15.9843
PVSA in 1mM Sodium Citrate	1	1	4	Room temperature	15.1167
PVSA in 1mM Sodium Citrate	2	1	4	Room temperature	15.0746
PVSA in 1mM Sodium Citrate	3	1	4	Room temperature	15.0583
PVSA in 1mM Sodium Citrate	1	1	10	Room temperature	14.4345
PVSA in 1mM Sodium Citrate	2	1	10	Room temperature	14.3977
PVSA in 1mM Sodium Citrate	3	1	10	Room temperature	15.3448
PVSA in 1mM Sodium Citrate	1	1	13.5	Room temperature	17.17
PVSA in 1mM Sodium Citrate	2	1	13.5	Room temperature	17.1655
PVSA in 1mM Sodium Citrate	3	1	13.5	Room temperature	17.6134
PVSA in 1mM Sodium Citrate	1	4	4	4	15.0922
PVSA in 1mM Sodium Citrate	2	4	4	4	15.2509
PVSA in 1mM Sodium Citrate	3	4	4	4	15.0841
PVSA in 1mM Sodium Citrate	1	4	10	4	14.2118
PVSA in 1mM Sodium Citrate	2	4	10	4	14.263
PVSA in 1mM Sodium Citrate	3	4	10	4	ND
PVSA in 1mM Sodium Citrate	1	4	13.5	4	15.7213
PVSA in 1mM Sodium Citrate	2	4	13.5	4	15.1772
PVSA in 1mM Sodium Citrate	3	4	13.5	4	15.0054
PVSA in 1mM Sodium Citrate	1	4	4	Room temperature	15.2537
PVSA in 1mM Sodium Citrate	2	4	4	Room temperature	15.1299
PVSA in 1mM Sodium Citrate	3	4	4	Room temperature	15.2187
PVSA in 1mM Sodium Citrate	1	4	10	Room temperature	14.3326
PVSA in 1mM Sodium Citrate	2	4	10	Room temperature	14.3393
PVSA in 1mM Sodium Citrate	3	4	10	Room temperature	14.6498
PVSA in 1mM Sodium Citrate	1	4	13.5	Room temperature	14.916
PVSA in 1mM Sodium Citrate	2	4	13.5	Room temperature	14.9388
PVSA in 1mM Sodium Citrate	3	4	13.5	Room temperature	14.8667
PVSA in 1mM Sodium Citrate	1	7	4	4	15.3858
PVSA in 1mM Sodium Citrate	2	7	4	4	15.3721
PVSA in 1mM Sodium Citrate	3	7	4	4	15.3874
PVSA in 1mM Sodium Citrate	1	7	10	4	14.9143
PVSA in 1mM Sodium Citrate	2	7	10	4	14.8705
PVSA in 1mM Sodium Citrate	3	7	10	4	14.604
PVSA in 1mM Sodium Citrate	1	7	13.5	4	15.7833
PVSA in 1mM Sodium Citrate	2	7	13.5	4	15.1798
PVSA in 1mM Sodium Citrate	3	7	13.5	4	15.0549
PVSA in 1mM Sodium Citrate	1	7	4	Room temperature	15.3079
PVSA in 1mM Sodium Citrate	2	7	4	Room temperature	15.3035
PVSA in 1mM Sodium Citrate	3	7	4	Room temperature	15.5709
PVSA in 1mM Sodium Citrate	1	7	10	Room temperature	14.9211
PVSA in 1mM Sodium Citrate	2	7	10	Room temperature	15.0908
PVSA in 1mM Sodium Citrate	3	7	10	Room temperature	14.9572
PVSA in 1mM Sodium Citrate	1	7	13.5	Room temperature	15.5635
PVSA in 1mM Sodium Citrate	2	7	13.5	Room temperature	15.5727
PVSA in 1mM Sodium Citrate	3	7	13.5	Room temperature	15.4164
PVSA in H2O	1	0	4	NA	14.6985
PVSA in H2O	2	0	4	NA	14.553
PVSA in H2O	3	0	4	NA	14.4915
PVSA in H2O	1	0	7	NA	13.8764
PVSA in H2O	2	0	7	NA	13.817
PVSA in H2O	3	0	7	NA	13.8106
PVSA in H2O	1	0	10	NA	13.3503
PVSA in H2O	2	0	10	NA	13.28
PVSA in H2O	3	0	10	NA	13.3834
PVSA in H2O	1	0	13.5	NA	12.9328
PVSA in H2O	2	0	13.5	NA	12.943
PVSA in H2O	3	0	13.5	NA	13.0079
PVSA in H2O	1	1	4	4	14.623
PVSA in H2O	2	1	4	4	14.6392
PVSA in H2O	3	1	4	4	14.5265
PVSA in H2O	1	1	13.5	4	13.0974
PVSA in H2O	2	1	13.5	4	13.1372
PVSA in H2O	3	1	13.5	4	13.1768
PVSA in H2O	1	1	4	Room temperature	14.4976
PVSA in H2O	2	1	4	Room temperature	14.4803
PVSA in H2O	3	1	4	Room temperature	14.5239
PVSA in H2O	1	1	13.5	Room temperature	13.0965
PVSA in H2O	2	1	13.5	Room temperature	13.115
PVSA in H2O	3	1	13.5	Room temperature	13.1381
PVSA in H2O	1	4	4	4	14.6115
PVSA in H2O	2	4	4	4	14.6079
PVSA in H2O	3	4	4	4	14.469
PVSA in H2O	1	4	13.5	4	13.3749
PVSA in H2O	2	4	13.5	4	13.3134
PVSA in H2O	3	4	13.5	4	13.2331
PVSA in H2O	1	4	4	Room temperature	14.4243
PVSA in H2O	2	4	4	Room temperature	14.3469
PVSA in H2O	3	4	4	Room temperature	14.4487
PVSA in H2O	1	4	13.5	Room temperature	12.9464
PVSA in H2O	2	4	13.5	Room temperature	13.0381
PVSA in H2O	3	4	13.5	Room temperature	12.9925
PVSA in H2O	1	7	4	4	14.6222
PVSA in H2O	2	7	4	4	14.5047
PVSA in H2O	3	7	4	4	14.651
PVSA in H2O	1	7	13.5	4	12.9793
PVSA in H2O	2	7	13.5	4	13.1179
PVSA in H2O	3	7	13.5	4	12.977
PVSA in H2O	1	7	4	Room temperature	14.5967
PVSA in H2O	2	7	4	Room temperature	14.6801
PVSA in H2O	3	7	4	Room temperature	14.5235
PVSA in H2O	1	7	13.5	Room temperature	12.9485
PVSA in H2O	2	7	13.5	Room temperature	13.0146
PVSA in H2O	3	7	13.5	Room temperature	12.9941
Saline	1	0	4	NA	14.7482
Saline	2	0	4	NA	14.5156
Saline	3	0	4	NA	14.3695
Saline	1	0	7	NA	16.978
Saline	2	0	7	NA	18.2518
Saline	3	0	7	NA	17.991
Saline	1	0	10	NA	ND
Saline	2	0	10	NA	ND
Saline	3	0	10	NA	ND
Saline	1	0	13.5	NA	ND
Saline	2	0	13.5	NA	ND
Saline	3	0	13.5	NA	ND
Saline	1	1	4	4	14.3571
Saline	2	1	4	4	14.3284
Saline	3	1	4	4	14.272
Saline	1	1	4	Room temperature	14.4088
Saline	2	1	4	Room temperature	14.3822
Saline	3	1	4	Room temperature	14.3579
Saline	1	4	4	4	14.638
Saline	2	4	4	4	14.4223
Saline	3	4	4	4	14.3829
Saline	1	4	4	Room temperature	14.3659
Saline	2	4	4	Room temperature	14.3019
Saline	3	4	4	Room temperature	14.2562
Saline	1	7	4	4	14.6382
Saline	2	7	4	4	15.7993
Saline	3	7	4	4	14.4843
Saline	1	7	4	Room temperature	14.4953
Saline	2	7	4	Room temperature	14.4628
Saline	3	7	4	Room temperature	14.4634
TE pH7	1	0	4	NA	14.995
TE pH7	2	0	4	NA	14.3103
TE pH7	3	0	4	NA	14.5192
TE pH7	1	0	7	NA	14.3095
TE pH7	2	0	7	NA	14.2991
TE pH7	3	0	7	NA	14.2614
TE pH7	1	0	10	NA	13.9913
TE pH7	2	0	10	NA	13.9465
TE pH7	3	0	10	NA	13.8488
TE pH7	1	0	13.5	NA	13.3844
TE pH7	2	0	13.5	NA	13.4954
TE pH7	3	0	13.5	NA	13.4697
TE pH7	1	1	4	4	15.2082
TE pH7	2	1	4	4	15.1742
TE pH7	3	1	4	4	15.2977
TE pH7	1	1	13.5	4	13.9926
TE pH7	2	1	13.5	4	13.9476
TE pH7	3	1	13.5	4	13.9024
TE pH7	1	1	4	Room temperature	15.7273
TE pH7	2	1	4	Room temperature	15.1028
TE pH7	3	1	4	Room temperature	15.138
TE pH7	1	1	13.5	Room temperature	14.485
TE pH7	2	1	13.5	Room temperature	14.2298
TE pH7	3	1	13.5	Room temperature	14.2586
TE pH7	1	4	4	4	15.9579
TE pH7	2	4	4	4	15.9201
TE pH7	3	4	4	4	15.7983
TE pH7	1	4	13.5	4	14.74
TE pH7	2	4	13.5	4	14.7264
TE pH7	3	4	13.5	4	14.4548
TE pH7	1	4	4	Room temperature	15.7773
TE pH7	2	4	4	Room temperature	15.8651
TE pH7	3	4	4	Room temperature	15.6445
TE pH7	1	4	13.5	Room temperature	14.8135
TE pH7	2	4	13.5	Room temperature	14.771
TE pH7	3	4	13.5	Room temperature	14.6496
TE pH7	1	7	4	4	15.8269
TE pH7	2	7	4	4	15.753
TE pH7	3	7	4	4	15.4223
TE pH7	1	7	13.5	4	14.705
TE pH7	2	7	13.5	4	14.4171
TE pH7	3	7	13.5	4	14.2505
TE pH7	1	7	4	Room temperature	15.9868
TE pH7	2	7	4	Room temperature	15.7413
TE pH7	3	7	4	Room temperature	15.9753
TE pH7	1	7	13.5	Room temperature	14.7531
TE pH7	2	7	13.5	Room temperature	14.3379
TE pH7	3	7	13.5	Room temperature	14.4675
TE pH7 + 4% sucrose	1	0	4	NA	14.2961
TE pH7 + 4% sucrose	2	0	4	NA	14.3926
TE pH7 + 4% sucrose	3	0	4	NA	14.4221
TE pH7 + 4% sucrose	1	0	7	NA	13.82
TE pH7 + 4% sucrose	2	0	7	NA	13.7965
TE pH7 + 4% sucrose	3	0	7	NA	13.8571
TE pH7 + 4% sucrose	1	0	10	NA	13.4572
TE pH7 + 4% sucrose	2	0	10	NA	13.4732
TE pH7 + 4% sucrose	3	0	10	NA	13.4803
TE pH7 + 4% sucrose	1	0	13.5	NA	13.2545
TE pH7 + 4% sucrose	2	0	13.5	NA	13.1029
TE pH7 + 4% sucrose	3	0	13.5	NA	13.1764
TE pH7 + 4% sucrose	1	1	4	4	14.7909
TE pH7 + 4% sucrose	2	1	4	4	14.8189
TE pH7 + 4% sucrose	3	1	4	4	14.8469
TE pH7 + 4% sucrose	1	1	13.5	4	13.4904
TE pH7 + 4% sucrose	2	1	13.5	4	13.7175
TE pH7 + 4% sucrose	3	1	13.5	4	13.6576
TE pH7 + 4% sucrose	1	1	4	Room temperature	15.1553
TE pH7 + 4% sucrose	2	1	4	Room temperature	15.0709
TE pH7 + 4% sucrose	3	1	4	Room temperature	15.172
TE pH7 + 4% sucrose	1	1	13.5	Room temperature	13.9454
TE pH7 + 4% sucrose	2	1	13.5	Room temperature	13.7973
TE pH7 + 4% sucrose	3	1	13.5	Room temperature	13.8985
TE pH7 + 4% sucrose	1	4	4	4	14.8254
TE pH7 + 4% sucrose	2	4	4	4	14.9413
TE pH7 + 4% sucrose	3	4	4	4	15.0914
TE pH7 + 4% sucrose	1	4	13.5	4	13.8336
TE pH7 + 4% sucrose	2	4	13.5	4	13.8752
TE pH7 + 4% sucrose	3	4	13.5	4	13.9672
TE pH7 + 4% sucrose	1	4	4	Room temperature	14.9927
TE pH7 + 4% sucrose	2	4	4	Room temperature	14.9237
TE pH7 + 4% sucrose	3	4	4	Room temperature	14.9479
TE pH7 + 4% sucrose	1	4	13.5	Room temperature	14.3179
TE pH7 + 4% sucrose	2	4	13.5	Room temperature	14.2732
TE pH7 + 4% sucrose	3	4	13.5	Room temperature	14.1888
TE pH7 + 4% sucrose	1	7	4	4	14.9297
TE pH7 + 4% sucrose	2	7	4	4	14.9491
TE pH7 + 4% sucrose	3	7	4	4	14.9443
TE pH7 + 4% sucrose	1	7	13.5	4	13.7945
TE pH7 + 4% sucrose	2	7	13.5	4	13.8297
TE pH7 + 4% sucrose	3	7	13.5	4	13.91
TE pH7 + 4% sucrose	1	7	4	Room temperature	15.3586
TE pH7 + 4% sucrose	2	7	4	Room temperature	15.271
TE pH7 + 4% sucrose	3	7	4	Room temperature	15.4038
TE pH7 + 4% sucrose	1	7	13.5	Room temperature	14.1651
TE pH7 + 4% sucrose	2	7	13.5	Room temperature	14.0918
TE pH7 + 4% sucrose	3	7	13.5	Room temperature	14.0969
TE pH8	1	0	4	NA	15.3542
TE pH8	2	0	4	NA	15.5172
TE pH8	3	0	4	NA	15.4083
TE pH8	1	0	7	NA	15.06
TE pH8	2	0	7	NA	14.8902
TE pH8	3	0	7	NA	14.994
TE pH8	1	0	10	NA	14.6871
TE pH8	2	0	10	NA	14.4554
TE pH8	3	0	10	NA	14.4728
TE pH8	1	0	13.5	NA	14.1975
TE pH8	2	0	13.5	NA	14.1408
TE pH8	3	0	13.5	NA	14.1736
TE pH8	1	1	4	4	15.6143
TE pH8	2	1	4	4	15.5833
TE pH8	3	1	4	4	15.5152
TE pH8	1	1	13.5	4	14.5775
TE pH8	2	1	13.5	4	14.5267
TE pH8	3	1	13.5	4	14.6278
TE pH8	1	1	4	Room temperature	16.0758
TE pH8	2	1	4	Room temperature	15.7185
TE pH8	3	1	4	Room temperature	15.8289
TE pH8	1	1	13.5	Room temperature	14.8776
TE pH8	2	1	13.5	Room temperature	14.846
TE pH8	3	1	13.5	Room temperature	14.9627
TE pH8	1	4	4	4	15.8685
TE pH8	2	4	4	4	15.7409
TE pH8	3	4	4	4	15.8112
TE pH8	1	4	13.5	4	14.7751
TE pH8	2	4	13.5	4	14.9972
TE pH8	3	4	13.5	4	14.9543
TE pH8	1	4	4	Room temperature	15.8718
TE pH8	2	4	4	Room temperature	15.9018
TE pH8	3	4	4	Room temperature	15.9359
TE pH8	1	4	13.5	Room temperature	15.2762
TE pH8	2	4	13.5	Room temperature	15.1407
TE pH8	3	4	13.5	Room temperature	15.2036
TE pH8	1	7	4	4	15.6772
TE pH8	2	7	4	4	15.6234
TE pH8	3	7	4	4	15.792
TE pH8	1	7	13.5	4	14.6128
TE pH8	2	7	13.5	4	14.7844
TE pH8	3	7	13.5	4	14.8668
TE pH8	1	7	4	Room temperature	16.0098
TE pH8	2	7	4	Room temperature	15.6654
TE pH8	3	7	4	Room temperature	15.9379
TE pH8	1	7	13.5	Room temperature	15.1423
TE pH8	2	7	13.5	Room temperature	15.059
TE pH8	3	7	13.5	Room temperature	15.0017
TE pH8 + 4% sucrose	1	0	4	NA	15.0837
TE pH8 + 4% sucrose	2	0	4	NA	14.9847
TE pH8 + 4% sucrose	3	0	4	NA	15.0136
TE pH8 + 4% sucrose	1	0	7	NA	14.669
TE pH8 + 4% sucrose	2	0	7	NA	14.6614
TE pH8 + 4% sucrose	3	0	7	NA	14.5403
TE pH8 + 4% sucrose	1	0	10	NA	14.3095
TE pH8 + 4% sucrose	2	0	10	NA	14.2141
TE pH8 + 4% sucrose	3	0	10	NA	14.3482
TE pH8 + 4% sucrose	1	0	13.5	NA	13.9899
TE pH8 + 4% sucrose	2	0	13.5	NA	13.9414
TE pH8 + 4% sucrose	3	0	13.5	NA	14.0444
TE pH8 + 4% sucrose	1	1	4	4	15.2374
TE pH8 + 4% sucrose	2	1	4	4	15.2079
TE pH8 + 4% sucrose	3	1	4	4	15.2218
TE pH8 + 4% sucrose	1	1	13.5	4	14.1418
TE pH8 + 4% sucrose	2	1	13.5	4	14.2364
TE pH8 + 4% sucrose	3	1	13.5	4	14.2545
TE pH8 + 4% sucrose	1	1	4	Room temperature	15.6016
TE pH8 + 4% sucrose	2	1	4	Room temperature	15.4242
TE pH8 + 4% sucrose	3	1	4	Room temperature	15.5902
TE pH8 + 4% sucrose	1	1	13.5	Room temperature	14.4971
TE pH8 + 4% sucrose	2	1	13.5	Room temperature	14.697
TE pH8 + 4% sucrose	3	1	13.5	Room temperature	14.4693
TE pH8 + 4% sucrose	1	4	4	4	15.6561
TE pH8 + 4% sucrose	2	4	4	4	15.3438
TE pH8 + 4% sucrose	3	4	4	4	15.3703
TE pH8 + 4% sucrose	1	4	13.5	4	14.7951
TE pH8 + 4% sucrose	2	4	13.5	4	14.5907
TE pH8 + 4% sucrose	3	4	13.5	4	14.7278
TE pH8 + 4% sucrose	1	4	4	Room temperature	15.7493
TE pH8 + 4% sucrose	2	4	4	Room temperature	15.7233
TE pH8 + 4% sucrose	3	4	4	Room temperature	15.7716
TE pH8 + 4% sucrose	1	4	13.5	Room temperature	14.9827
TE pH8 + 4% sucrose	2	4	13.5	Room temperature	14.8899
TE pH8 + 4% sucrose	3	4	13.5	Room temperature	14.9786
TE pH8 + 4% sucrose	1	7	4	4	15.3038
TE pH8 + 4% sucrose	2	7	4	4	15.3226
TE pH8 + 4% sucrose	3	7	4	4	15.2963
TE pH8 + 4% sucrose	1	7	13.5	4	14.3725
TE pH8 + 4% sucrose	2	7	13.5	4	14.4791
TE pH8 + 4% sucrose	3	7	13.5	4	14.5033
TE pH8 + 4% sucrose	1	7	4	Room temperature	15.828
TE pH8 + 4% sucrose	2	7	4	Room temperature	15.8639
TE pH8 + 4% sucrose	3	7	4	Room temperature	15.7957
TE pH8 + 4% sucrose	1	7	13.5	Room temperature	14.7149
TE pH8 + 4% sucrose	2	7	13.5	Room temperature	14.7976
TE pH8 + 4% sucrose	3	7	13.5	Room temperature	14.8015
Transwab	1	0	4	NA	14.8004
Transwab	2	0	4	NA	14.7564
Transwab	3	0	4	NA	14.8196
Transwab	1	0	7	NA	14.0323
Transwab	2	0	7	NA	14.0882
Transwab	3	0	7	NA	14.1271
Transwab	1	0	10	NA	14.5336
Transwab	2	0	10	NA	14.5229
Transwab	3	0	10	NA	15.3004
Transwab	1	0	13.5	NA	28.3582
Transwab	2	0	13.5	NA	27.266
Transwab	3	0	13.5	NA	32.0992
Transwab	1	1	4	4	15.0855
Transwab	2	1	4	4	15.0731
Transwab	1	1	7	4	14.213
Transwab	2	1	7	4	14.5107
Transwab	1	1	4	Room temperature	14.8623
Transwab	2	1	4	Room temperature	14.7304
Transwab	1	1	7	Room temperature	14.2768
Transwab	2	1	7	Room temperature	14.4175
Tris-HCl 5mM	1	0	4	NA	14.7903
Tris-HCl 5mM	2	0	4	NA	14.768
Tris-HCl 5mM	3	0	4	NA	14.6904
Tris-HCl 5mM	1	0	7	NA	14.1089
Tris-HCl 5mM	2	0	7	NA	14.0961
Tris-HCl 5mM	3	0	7	NA	14.071
Tris-HCl 5mM	1	0	10	NA	13.728
Tris-HCl 5mM	2	0	10	NA	13.8013
Tris-HCl 5mM	3	0	10	NA	13.6107
Tris-HCl 5mM	1	0	13.5	NA	13.4542
Tris-HCl 5mM	2	0	13.5	NA	13.369
Tris-HCl 5mM	3	0	13.5	NA	13.2946
Tris-HCl 5mM	1	1	4	4	15.174
Tris-HCl 5mM	2	1	4	4	15.1505
Tris-HCl 5mM	3	1	4	4	15.1908
Tris-HCl 5mM	1	1	13.5	4	14.1004
Tris-HCl 5mM	2	1	13.5	4	13.9353
Tris-HCl 5mM	3	1	13.5	4	13.9417
Tris-HCl 5mM	1	1	4	Room temperature	15.9236
Tris-HCl 5mM	2	1	4	Room temperature	15.7671
Tris-HCl 5mM	3	1	4	Room temperature	15.7658
Tris-HCl 5mM	1	1	13.5	Room temperature	14.6482
Tris-HCl 5mM	2	1	13.5	Room temperature	14.4233
Tris-HCl 5mM	3	1	13.5	Room temperature	14.5537
Tris-HCl 5mM	1	4	4	4	15.6271
Tris-HCl 5mM	2	4	4	4	15.7038
Tris-HCl 5mM	3	4	4	4	15.7342
Tris-HCl 5mM	1	4	13.5	4	14.5489
Tris-HCl 5mM	2	4	13.5	4	14.5961
Tris-HCl 5mM	3	4	13.5	4	14.4928
Tris-HCl 5mM	1	4	4	Room temperature	16.224
Tris-HCl 5mM	2	4	4	Room temperature	15.8612
Tris-HCl 5mM	3	4	4	Room temperature	15.7375
Tris-HCl 5mM	1	4	13.5	Room temperature	15.1552
Tris-HCl 5mM	2	4	13.5	Room temperature	14.9719
Tris-HCl 5mM	3	4	13.5	Room temperature	14.8674
Tris-HCl 5mM	1	7	4	4	15.6446
Tris-HCl 5mM	2	7	4	4	15.747
Tris-HCl 5mM	3	7	4	4	15.5094
Tris-HCl 5mM	1	7	13.5	4	14.3727
Tris-HCl 5mM	2	7	13.5	4	14.5916
Tris-HCl 5mM	3	7	13.5	4	14.2477
Tris-HCl 5mM	1	7	4	Room temperature	16.2516
Tris-HCl 5mM	2	7	4	Room temperature	16.0457
Tris-HCl 5mM	3	7	4	Room temperature	17.1893
Tris-HCl 5mM	1	7	13.5	Room temperature	14.8742
Tris-HCl 5mM	2	7	13.5	Room temperature	14.7323
Tris-HCl 5mM	3	7	13.5	Room temperature	15.8049
Virocult	1	0	4	NA	14.2943
Virocult	2	0	4	NA	14.321
Virocult	1	0	7	NA	13.9031
Virocult	2	0	7	NA	14.0156
Virocult	1	0	10	NA	14.157
Virocult	2	0	10	NA	14.1757
Virocult	1	0	13.5	NA	19.2715
Virocult	2	0	13.5	NA	19.6349
Virocult	1	1	4	4	14.4289
Virocult	2	1	4	4	14.5761
Virocult	1	1	7	4	14.0456
Virocult	2	1	7	4	14.0511
Virocult	1	1	4	Room temperature	14.5706
Virocult	2	1	4	Room temperature	14.6322
Virocult	1	1	7	Room temperature	14.1375
Virocult	2	1	7	Room temperature	14.1065
PosCtrl_CDC	1	0	4	NA	26.0125
PosCtrl_CDC	2	0	4	NA	25.8652
PosCtrl_CDC	3	0	4	NA	25.9811
PosCtrl_CDC	1	0	7	NA	25.9022
PosCtrl_CDC	2	0	7	NA	26.1473
PosCtrl_CDC	3	0	7	NA	25.9402
PosCtrl_CDC	1	0	10	NA	26.0646
PosCtrl_CDC	2	0	10	NA	25.9953
PosCtrl_CDC	3	0	10	NA	26.1136
PosCtrl_CDC	1	0	13.5	NA	25.9794
PosCtrl_CDC	2	0	13.5	NA	26.1004
PosCtrl_CDC	3	0	13.5	NA	26.1747
PosCtrl_CDC	1	1	7	4	25.8162
PosCtrl_CDC	2	1	7	4	26.0185
PosCtrl_CDC	3	1	7	4	26.1459
PosCtrl_CDC	1	1	10	4	26.0813
PosCtrl_CDC	2	1	10	4	26.0506
PosCtrl_CDC	1	1	13.5	4	26.0813
PosCtrl_CDC	2	1	13.5	4	26.0506
PosCtrl_CDC	1	1	4	Room temperature	25.8162
PosCtrl_CDC	2	1	4	Room temperature	26.0185
PosCtrl_CDC	3	1	4	Room temperature	26.1459
PosCtrl_CDC	1	1	7	Room temperature	25.8162
PosCtrl_CDC	2	1	7	Room temperature	26.0185
PosCtrl_CDC	3	1	7	Room temperature	26.1459
PosCtrl_CDC	1	1	10	Room temperature	26.0813
PosCtrl_CDC	2	1	10	Room temperature	26.0506
PosCtrl_CDC	1	1	13.5	Room temperature	26.0813
PosCtrl_CDC	2	1	13.5	Room temperature	26.0506
PosCtrl_CDC	1	4	4	4	25.8515
PosCtrl_CDC	2	4	4	4	25.9605
PosCtrl_CDC	3	4	4	4	25.9623
PosCtrl_CDC	1	4	10	4	26.2343
PosCtrl_CDC	2	4	10	4	25.8873
PosCtrl_CDC	3	4	10	4	25.8783
PosCtrl_CDC	1	4	13.5	4	26.2343
PosCtrl_CDC	2	4	13.5	4	25.8873
PosCtrl_CDC	3	4	13.5	4	25.8783
PosCtrl_CDC	1	4	4	Room temperature	25.6568
PosCtrl_CDC	2	4	4	Room temperature	25.9758
PosCtrl_CDC	3	4	4	Room temperature	25.9712
PosCtrl_CDC	1	4	10	Room temperature	26.2343
PosCtrl_CDC	2	4	10	Room temperature	25.8873
PosCtrl_CDC	3	4	10	Room temperature	25.8783
PosCtrl_CDC	1	4	13.5	Room temperature	26.2343
PosCtrl_CDC	2	4	13.5	Room temperature	25.8873
PosCtrl_CDC	3	4	13.5	Room temperature	25.8783
PosCtrl_CDC	1	7	4	4	25.9926
PosCtrl_CDC	2	7	4	4	26.0876
PosCtrl_CDC	3	7	4	4	26.2077
PosCtrl_CDC	1	7	10	4	25.4169
PosCtrl_CDC	2	7	10	4	25.6044
PosCtrl_CDC	3	7	10	4	25.5577
PosCtrl_CDC	1	7	13.5	4	25.4169
PosCtrl_CDC	2	7	13.5	4	25.6044
PosCtrl_CDC	3	7	13.5	4	25.5577
PosCtrl_CDC	1	7	4	Room temperature	25.8278
PosCtrl_CDC	2	7	4	Room temperature	25.8666
PosCtrl_CDC	3	7	4	Room temperature	25.7792
PosCtrl_CDC	1	7	10	Room temperature	25.4169
PosCtrl_CDC	2	7	10	Room temperature	25.6044
PosCtrl_CDC	3	7	10	Room temperature	25.5577
PosCtrl_CDC	1	7	13.5	Room temperature	25.4169
PosCtrl_CDC	2	7	13.5	Room temperature	25.6044
PosCtrl_CDC	3	7	13.5	Room temperature	25.5577
NegCtrl	1	0	4	NA	ND
NegCtrl	2	0	4	NA	ND
NegCtrl	3	0	4	NA	ND
NegCtrl	1	0	7	NA	ND
NegCtrl	2	0	7	NA	ND
NegCtrl	3	0	7	NA	ND
NegCtrl	1	0	10	NA	ND
NegCtrl	2	0	10	NA	ND
NegCtrl	3	0	10	NA	42.1263
NegCtrl	1	0	13.5	NA	ND
NegCtrl	2	0	13.5	NA	ND
NegCtrl	3	0	13.5	NA	ND
NegCtrl	1	1	4	4	ND
NegCtrl	2	1	4	4	ND
NegCtrl	3	1	4	4	ND
NegCtrl	1	1	7	4	ND
NegCtrl	2	1	7	4	ND
NegCtrl	3	1	7	4	ND
NegCtrl	1	1	10	4	ND
NegCtrl	2	1	10	4	ND
NegCtrl	3	1	10	4	ND
NegCtrl	1	1	13.5	4	ND
NegCtrl	2	1	13.5	4	ND
NegCtrl	3	1	13.5	4	ND
NegCtrl	1	1	4	Room temperature	ND
NegCtrl	2	1	4	Room temperature	ND
NegCtrl	3	1	4	Room temperature	ND
NegCtrl	1	1	7	Room temperature	ND
NegCtrl	2	1	7	Room temperature	ND
NegCtrl	3	1	7	Room temperature	ND
NegCtrl	1	1	10	Room temperature	ND
NegCtrl	2	1	10	Room temperature	ND
NegCtrl	3	1	10	Room temperature	ND
NegCtrl	1	1	13.5	Room temperature	ND
NegCtrl	2	1	13.5	Room temperature	ND
NegCtrl	3	1	13.5	Room temperature	ND
NegCtrl	1	4	4	4	ND
NegCtrl	2	4	4	4	ND
NegCtrl	3	4	4	4	ND
NegCtrl	1	4	10	4	ND
NegCtrl	2	4	10	4	ND
NegCtrl	3	4	10	4	ND
NegCtrl	1	4	13.5	4	ND
NegCtrl	2	4	13.5	4	ND
NegCtrl	3	4	13.5	4	ND
NegCtrl	1	4	4	Room temperature	ND
NegCtrl	2	4	4	Room temperature	ND
NegCtrl	3	4	4	Room temperature	ND
NegCtrl	1	4	10	Room temperature	ND
NegCtrl	2	4	10	Room temperature	ND
NegCtrl	3	4	10	Room temperature	ND
NegCtrl	1	4	13.5	Room temperature	ND
NegCtrl	2	4	13.5	Room temperature	ND
NegCtrl	3	4	13.5	Room temperature	ND
NegCtrl	1	7	4	4	ND
NegCtrl	2	7	4	4	ND
NegCtrl	3	7	4	4	ND
NegCtrl	1	7	10	4	ND
NegCtrl	2	7	10	4	ND
NegCtrl	3	7	10	4	ND
NegCtrl	1	7	13.5	4	ND
NegCtrl	2	7	13.5	4	ND
NegCtrl	3	7	13.5	4	ND
NegCtrl	1	7	4	Room temperature	ND
NegCtrl	2	7	4	Room temperature	ND
NegCtrl	3	7	4	Room temperature	ND
NegCtrl	1	7	10	Room temperature	ND
NegCtrl	2	7	10	Room temperature	ND
NegCtrl	3	7	10	Room temperature	ND
NegCtrl	1	7	13.5	Room temperature	ND
NegCtrl	2	7	13.5	Room temperature	ND
NegCtrl	3	7	13.5	Room temperature	ND

## Sheet: Figure 7
Figure 7a. Dilution series of Triton X-100, Ct values.
Ct.rep1	Ct.rep2	Ct.rep3	mean
23.8511	23.7898	23.5948	23.7452
24.3413	24.4164	24.5057	24.4212
24.9034	25.0482	24.9869	24.9795
25.2395	25.315	25.1745	25.243
25.1855	25.0785	25.193	25.1523
25.4809	25.5467	25.5435	25.5237
25.5884	25.2983	25.5667	25.4845
25.5563	25.6716	25.5487	25.5922
25.1581	25.1515	25.345	25.2182
24.3943	24.1821	25.2039	24.5934
Figure 7b. Dilution series of Triton X-100, Ct values.
Ct.rep1	Ct.rep2	Ct.rep3	mean
23.7994	23.6634	23.7498	23.7375
23.4019	23.3482	23.3593	23.3698
23.8623	23.8961	23.9333	23.8973
24.2411	24.127	24.1909	24.1863
24.0301	24.0147	24.1451	24.0633
24.3809	24.3836	24.3916	24.3854
24.3929	24.3534	24.5425	24.4296
24.4676	24.5302	24.6075	24.5351
24.3918	24.3258	24.5439	24.4205
24.1969	24.2696	24.4092	24.2919
24.7599	24.8025	24.9427	24.8351
Figure 7e. Self-sampled saliva or nose-throad swab in different conc. of Triton X-100
Sample	Ct.N1	Tx100.conc.added.1to1	Ct.extracted
1	ND	10	ND
1	ND	20	ND
2	ND	10	ND
2	ND	20	ND
3	ND	10	ND
3	ND	20	ND
4	ND	10	ND
4	ND	20	ND
5	35.8417	10	33
5	ND	20	33
6	35.5385	10	29
6	ND	20	29
7	27.8568	10	29
7	35.3628	20	29
8	ND	10	34
8	ND	20	34
9	29.6896	10	28
9	28.7841	20	28
10	36.847	10	33
10	26.4576	20	33
11	ND	10	31
11	35.8	20	31
12	35.6193	10	30
12	34.7676	20	30

## Sheet: Supplementary figure 1
Supplementary figure 1d. PCR inhibition by chemical RNase inhibitor, Ct values.
Template	PVSA (µg/ml)	Ct
N1 plasmid (CDC)	0	26.3035
N1 plasmid (CDC)	0	26.3146
N1 plasmid (CDC)	0	26.3001
N1 plasmid (CDC)	0	29.9819
N1 plasmid (CDC)	0	29.9868
N1 plasmid (CDC)	0	29.9934
N1 plasmid (CDC)	0.45	26.1055
N1 plasmid (CDC)	0.45	26.1265
N1 plasmid (CDC)	0.45	26.1732
N1 plasmid (CDC)	4.5	26.3652
N1 plasmid (CDC)	4.5	26.2404
N1 plasmid (CDC)	4.5	26.3372
N1 plasmid (CDC)	22.5	26.5525
N1 plasmid (CDC)	22.5	26.3087
N1 plasmid (CDC)	22.5	26.5616
N1 plasmid (CDC)	22.5	30.1651
N1 plasmid (CDC)	22.5	30.1744
N1 plasmid (CDC)	22.5	30.3623
N1 plasmid (CDC)	45	27.5786
N1 plasmid (CDC)	45	27.3112
N1 plasmid (CDC)	45	27.094
N1 plasmid (CDC)	45	30.7309
N1 plasmid (CDC)	45	30.7918
N1 plasmid (CDC)	45	30.731
N1 plasmid (CDC)	90	35.887
N1 plasmid (CDC)	90	36.2332
N1 plasmid (CDC)	90	35.7721
N1 plasmid (CDC)	135	ND
N1 plasmid (CDC)	135	ND
N1 plasmid (CDC)	135	ND
N1 plasmid (CDC)	180	ND
N1 plasmid (CDC)	180	ND
N1 plasmid (CDC)	180	ND
N1 plasmid (CDC)	225	ND
N1 plasmid (CDC)	225	ND
N1 plasmid (CDC)	225	ND
N1 plasmid (CDC)	225	ND
N1 plasmid (CDC)	225	ND
N1 plasmid (CDC)	225	ND
N1 plasmid (CDC)	450	ND
N1 plasmid (CDC)	450	ND
N1 plasmid (CDC)	450	ND
N1 plasmid (CDC)	2250	ND
N1 plasmid (CDC)	2250	ND
N1 plasmid (CDC)	2250	ND
N1 plasmid (CDC)	4500	ND
N1 plasmid (CDC)	4500	ND
N1 plasmid (CDC)	4500	ND
N1 plasmid (CDC)	11250	ND
N1 plasmid (CDC)	11250	ND
N1 plasmid (CDC)	11250	ND
N1 plasmid (CDC)	22500	ND
N1 plasmid (CDC)	22500	ND
N1 plasmid (CDC)	22500	ND
N1 plasmid (CDC)	45000	ND
N1 plasmid (CDC)	45000	ND
N1 plasmid (CDC)	45000	ND
Synthetic SARS-CoV-2 (TWIST)	0	23.9706
Synthetic SARS-CoV-2 (TWIST)	0	24.2771
Synthetic SARS-CoV-2 (TWIST)	0	24.3573
Synthetic SARS-CoV-2 (TWIST)	0	28.4094
Synthetic SARS-CoV-2 (TWIST)	0	28.0912
Synthetic SARS-CoV-2 (TWIST)	0	28.0502
Synthetic SARS-CoV-2 (TWIST)	0.45	23.9696
Synthetic SARS-CoV-2 (TWIST)	0.45	23.9802
Synthetic SARS-CoV-2 (TWIST)	0.45	23.9377
Synthetic SARS-CoV-2 (TWIST)	4.5	24.9702
Synthetic SARS-CoV-2 (TWIST)	4.5	25.0947
Synthetic SARS-CoV-2 (TWIST)	4.5	24.6324
Synthetic SARS-CoV-2 (TWIST)	22.5	25.7676
Synthetic SARS-CoV-2 (TWIST)	22.5	25.4537
Synthetic SARS-CoV-2 (TWIST)	22.5	25.0892
Synthetic SARS-CoV-2 (TWIST)	22.5	28.9703
Synthetic SARS-CoV-2 (TWIST)	22.5	28.897
Synthetic SARS-CoV-2 (TWIST)	22.5	28.9053
Synthetic SARS-CoV-2 (TWIST)	45	26.3697
Synthetic SARS-CoV-2 (TWIST)	45	25.7902
Synthetic SARS-CoV-2 (TWIST)	45	26.0557
Synthetic SARS-CoV-2 (TWIST)	45	29.4995
Synthetic SARS-CoV-2 (TWIST)	45	29.4522
Synthetic SARS-CoV-2 (TWIST)	45	29.4459
Synthetic SARS-CoV-2 (TWIST)	90	34.5774
Synthetic SARS-CoV-2 (TWIST)	90	34.4793
Synthetic SARS-CoV-2 (TWIST)	90	34.7326
Synthetic SARS-CoV-2 (TWIST)	135	ND
Synthetic SARS-CoV-2 (TWIST)	135	ND
Synthetic SARS-CoV-2 (TWIST)	135	ND
Synthetic SARS-CoV-2 (TWIST)	180	ND
Synthetic SARS-CoV-2 (TWIST)	180	ND
Synthetic SARS-CoV-2 (TWIST)	180	ND
Synthetic SARS-CoV-2 (TWIST)	225	ND
Synthetic SARS-CoV-2 (TWIST)	225	ND
Synthetic SARS-CoV-2 (TWIST)	225	ND
Synthetic SARS-CoV-2 (TWIST)	225	ND
Synthetic SARS-CoV-2 (TWIST)	225	ND
Synthetic SARS-CoV-2 (TWIST)	225	ND
Synthetic SARS-CoV-2 (TWIST)	450	ND
Synthetic SARS-CoV-2 (TWIST)	450	ND
Synthetic SARS-CoV-2 (TWIST)	450	ND
Synthetic SARS-CoV-2 (TWIST)	2250	ND
Synthetic SARS-CoV-2 (TWIST)	2250	ND
Synthetic SARS-CoV-2 (TWIST)	2250	ND
Synthetic SARS-CoV-2 (TWIST)	4500	ND
Synthetic SARS-CoV-2 (TWIST)	4500	ND
Synthetic SARS-CoV-2 (TWIST)	4500	ND
Synthetic SARS-CoV-2 (TWIST)	11250	ND
Synthetic SARS-CoV-2 (TWIST)	11250	ND
Synthetic SARS-CoV-2 (TWIST)	11250	ND
Synthetic SARS-CoV-2 (TWIST)	22500	ND
Synthetic SARS-CoV-2 (TWIST)	22500	ND
Synthetic SARS-CoV-2 (TWIST)	22500	ND
Synthetic SARS-CoV-2 (TWIST)	45000	ND
Synthetic SARS-CoV-2 (TWIST)	45000	ND
Synthetic SARS-CoV-2 (TWIST)	45000	ND

## Sheet: Supplementary figure 2
Supplementary figure 2. Dilution of transport media, Ct values.
Medium	Vol.Twist1to10	Twist.copies	Vol_H2O	Conc.Medium	Vol.Medium	Conc.Medium.Mixed.Sample	Conc.Medium.in.rxn	Ct.Rep1	Ct.Rep2	Ct.Rep3	Ct.Rep4	Ct.Mean
Copan DX1	0.5	50000	0	1	9.5	0.95	0.475	ND	ND	ND	ND	NA
Copan DX2	0.5	50000	1.5	1	8	0.8	0.4	38.2364	39.5174	39.3552	38.9059	39.0037
Copan DX3	0.5	50000	2.5	1	7	0.7	0.35	28.707	28.9197	29.2698	29.3743	29.0677
Copan DX4	0.5	50000	3.5	1	6	0.6	0.3	26.4044	26.3732	26.1243	26.4474	26.3373
Copan DX5	0.5	50000	4.5	1	5	0.5	0.25	25.6346	25.6915	25.8069	25.8647	25.7494
Copan DX6	0.5	50000	5.5	1	4	0.4	0.2	25.2763	25.2271	25.2865	25.3471	25.2843
Copan DX7	0.5	50000	6.5	1	3	0.3	0.15	24.4864	24.4366	24.5481	24.5695	24.5101
Copan DX8	0.5	50000	7.5	1	2	0.2	0.1	23.6772	23.5833	23.6484	23.6421	23.6377
Copan DX9	0.5	50000	8.5	1	1	0.1	0.05	22.9949	23.1972	22.9719	23.1164	23.0701
Copan DX10	0.5	50000	8.5	0.1	1	0.1	0.05	23.1553	23.1483	23.1061	23.1677	23.1444
Copan DX11	0.5	50000	9	0.1	0.5	0.05	0.025	22.8664	22.9279	23.0016	23.1407	22.9841
Copan DX12	0.5	50000	8.5	0.01	1	0.1	0.05	22.8494	22.7864	22.8949	22.7797	22.8276
